# Supplementary material for: 4,4′-Bis[2-(3,5-dimeth­oxy­phen­yl)ethen­yl]biphen­yl
Source: Acta Crystallogr Sect E Struct Rep Online. 2011 Apr 13;67(Pt 5):o1112–3. doi: 10.1107/S1600536811012888 (PMC3089291; doi:10.1107/S1600536811012888)
Supplement: Supplementary file 1 [file e-67-o1112-sup1.cif]

##############################################################################
#                                                                            #
# This CIF contains the data in a paper accepted for publication in          #
# Acta Crystallographica Section E. It conforms to the requirements of       #
# Notes for Authors for Acta Crystallographica Section E, and has been       #
# peer reviewed under the auspices of the IUCr Commission on Journals.       #
#                                                                            #
# Full details of the Crystallographic Information File format               #
# are given in the paper "The Crystallographic Information File (CIF):       #
# a New Standard Archive File for Crystallography" by S. R. Hall, F. H.      #
# Allen and I. D. Brown [Acta Cryst. (1991), A47, 655-685].                  #
#                                                                            #
# The current version of the core CIF dictionary is obtainable from          #
# ftp://ftp.iucr.org/pub/cif_core.dic.                                       #
#                                                                            #
# Software is freely available for graphical display of the structure(s)     #
# in this CIF. For information consult the CIF software page                 #
# http://www.iucr.org/resources/cif/software.                                #
#                                                                            #
# This file may be used for bona fide research purposes within the           #
# scientific community so long as proper attribution is given to the journal # 
# article from which it was obtained.                                        #
#                                                                            #
##############################################################################
data_I
_audit_creation_method     SHELXL-97
_chemical_name_systematic
;
4,4'-Bis[2-(3,5-dimethoxyphenyl)ethenyl]biphenyl
;
_chemical_name_common     ?
_chemical_formula_moiety     'C32 H30 O4'
_chemical_formula_sum     'C32 H30 O4'
_chemical_formula_iupac     'C32 H30 O4'
_chemical_formula_weight     478.56
_chemical_melting_point     ?
_symmetry_cell_setting     monoclinic
_symmetry_space_group_name_H-M     'P 21/c'
_symmetry_space_group_name_Hall     '-P 2ybc'
loop_
    _symmetry_equiv_pos_as_xyz
    'x, y, z'
    '-x, y+1/2, -z+1/2'
    '-x, -y, -z'
    'x, -y-1/2, z-1/2'
_cell_length_a     11.8208(13)
_cell_length_b     27.896(3)
_cell_length_c     22.875(3)
_cell_angle_alpha     90.00
_cell_angle_beta     99.723(2)
_cell_angle_gamma     90.00
_cell_volume     7434.8(14)
_cell_formula_units_Z     12
_cell_measurement_reflns_used     9749
_cell_measurement_theta_min     2.306
_cell_measurement_theta_max     32.782
_cell_measurement_temperature     100(2)
_exptl_crystal_description     plate
_exptl_crystal_colour     colourless
_exptl_crystal_size_max     0.55
_exptl_crystal_size_mid     0.45
_exptl_crystal_size_min     0.15
_exptl_crystal_density_diffrn     1.283
_exptl_crystal_density_meas     ?
_exptl_crystal_density_method     'not measured'
_exptl_crystal_F_000     3048
_exptl_absorpt_coefficient_mu     0.083
_exptl_absorpt_correction_type     multi-scan
_exptl_absorpt_process_details     '(SADABS; Bruker, 2008)'
_exptl_absorpt_correction_T_min     0.9556
_exptl_absorpt_correction_T_max     0.9876
_exptl_special_details
;
;
_diffrn_ambient_temperature     100(2)
_diffrn_radiation_type     MoK\a
_diffrn_radiation_wavelength     0.71073
_diffrn_radiation_source     'fine-focus sealed tube'
_diffrn_radiation_monochromator     graphite
_diffrn_measurement_device_type     'Bruker SMART APEX CCD'
_diffrn_measurement_method     \w
_diffrn_detector_area_resol_mean     ?
_diffrn_reflns_number     74405
_diffrn_reflns_av_R_equivalents     0.0335
_diffrn_reflns_av_sigmaI/netI     0.0319
_diffrn_reflns_theta_min     1.72
_diffrn_reflns_theta_max     28.28
_diffrn_reflns_theta_full     28.28
_diffrn_measured_fraction_theta_max     0.999
_diffrn_measured_fraction_theta_full     0.999
_diffrn_reflns_limit_h_min     -15
_diffrn_reflns_limit_h_max     15
_diffrn_reflns_limit_k_min     -37
_diffrn_reflns_limit_k_max     37
_diffrn_reflns_limit_l_min     -30
_diffrn_reflns_limit_l_max     30
_diffrn_standards_number     0
_diffrn_standards_interval_count     .
_diffrn_standards_interval_time     .
_diffrn_standards_decay_%     .
_refine_special_details
;
Refinement of <i>F</i>^2^ against ALL reflections. The weighted <i>R</i>-factor
<i>wR</i> and goodness of fit <i>S</i> are based on <i>F</i>^2^, conventional
<i>R</i>-factors <i>R</i> are based on <i>F</i>, with <i>F</i> set to zero for
negative <i>F</i>^2^. The threshold expression of <i>F</i>^2^ >
\s(<i>F</i>^2^) is used only for calculating <i>R</i>-factors(gt) <i>etc</i>.
and is not relevant to the choice of reflections for refinement.
<i>R</i>-factors based on <i>F</i>^2^ are statistically about twice as large
as those based on <i>F</i>, and <i>R</i>- factors based on ALL data will be
even larger. The data has been truncated at 0.75 \%A.
;
_reflns_number_total     18422
_reflns_number_gt     13284
_reflns_threshold_expression     I>2\s(I)
_refine_ls_structure_factor_coef     Fsqd
_refine_ls_matrix_type     full
_refine_ls_R_factor_all     0.0843
_refine_ls_R_factor_gt     0.0596
_refine_ls_wR_factor_gt     0.1580
_refine_ls_wR_factor_ref     0.1808
_refine_ls_goodness_of_fit_ref     1.033
_refine_ls_restrained_S_all     1.033
_refine_ls_number_reflns     18422
_refine_ls_number_parameters     985
_refine_ls_number_restraints     0
_refine_ls_hydrogen_treatment     constr
_refine_ls_weighting_scheme     calc
_refine_ls_weighting_details
         'calc w=1/[\s^2^(Fo^2^)+(0.0954P)^2^+3.3183P] where P=(Fo^2^+2Fc^2^)/3'
_atom_sites_solution_hydrogens     geom
_atom_sites_solution_primary     direct
_atom_sites_solution_secondary     difmap
_refine_ls_shift/su_max     0.001
_refine_ls_shift/su_mean     0.000
_refine_diff_density_max     0.678
_refine_diff_density_min     -0.291
_refine_ls_extinction_method     none
_refine_ls_extinction_coef     ?
loop_
    _atom_type_symbol
    _atom_type_description
    _atom_type_scat_dispersion_real
    _atom_type_scat_dispersion_imag
    _atom_type_scat_source
    'C' 'C' 0.0033 0.0016
                         'International Tables Vol C Tables 4.2.6.8 and 6.1.1.4'
    'H' 'H' 0.0000 0.0000
                         'International Tables Vol C Tables 4.2.6.8 and 6.1.1.4'
    'O' 'O' 0.0106 0.0060
                         'International Tables Vol C Tables 4.2.6.8 and 6.1.1.4'
_computing_data_collection     'APEX2 (Bruker, 2008)'
_computing_cell_refinement     'SAINT (Bruker, 2008)'
_computing_data_reduction     'SAINT (Bruker, 2008)'
_computing_structure_solution     'SHELXS97 (Sheldrick, 2008)'
_computing_structure_refinement     'SHELXL97 (Sheldrick, 2008)'
_computing_molecular_graphics
             'ORTEP-3 (Farrugia, 1997) and Mercury (Macrae <i>et al.</i>, 2008)'
_computing_publication_material
                                'WinGX (Farrugia, 1999) and PLATON (Spek, 2009)'
loop_
    _atom_site_type_symbol
    _atom_site_label
    _atom_site_fract_x
    _atom_site_fract_y
    _atom_site_fract_z
    _atom_site_U_iso_or_equiv
    _atom_site_adp_type
    _atom_site_calc_flag
    _atom_site_refinement_flags
    _atom_site_occupancy
    _atom_site_symmetry_multiplicity
    _atom_site_disorder_assembly
    _atom_site_disorder_group
    C C1A 0.15447(12) 0.46499(5) 0.09560(6) 0.0168(3) Uani d . 1 1 . .
    C C2A 0.06813(12) 0.49166(5) 0.11557(6) 0.0174(3) Uani d . 1 1 . .
    H H2A 0.0861 0.5124 0.1488 0.021 Uiso calc R 1 1 . .
    C C3A -0.04359(12) 0.48741(5) 0.08623(7) 0.0181(3) Uani d . 1 1 . .
    C C4A -0.07196(12) 0.45719(5) 0.03724(7) 0.0188(3) Uani d . 1 1 . .
    H H4A -0.1490 0.4549 0.0172 0.023 Uiso calc R 1 1 . .
    C C5A 0.01347(12) 0.43065(5) 0.01832(7) 0.0188(3) Uani d . 1 1 . .
    C C6A 0.12663(12) 0.43462(5) 0.04730(7) 0.0193(3) Uani d . 1 1 . .
    H H6A 0.1851 0.4164 0.0339 0.023 Uiso calc R 1 1 . .
    C C7A 0.27507(12) 0.46747(5) 0.12364(7) 0.0180(3) Uani d . 1 1 . .
    H H7A 0.3278 0.4508 0.1040 0.022 Uiso calc R 1 1 . .
    C C8A 0.32024(12) 0.49024(5) 0.17333(6) 0.0155(3) Uani d . 1 1 . .
    H H8A 0.2692 0.5069 0.1941 0.019 Uiso calc R 1 1 . .
    C C9A 0.44267(12) 0.49152(5) 0.19832(6) 0.0147(3) Uani d . 1 1 . .
    C C10A 0.52534(12) 0.46805(5) 0.17172(7) 0.0184(3) Uani d . 1 1 . .
    H H10A 0.5020 0.4505 0.1361 0.022 Uiso calc R 1 1 . .
    C C11A 0.63999(12) 0.46991(5) 0.19625(7) 0.0188(3) Uani d . 1 1 . .
    H H11A 0.6942 0.4537 0.1771 0.023 Uiso calc R 1 1 . .
    C C12A 0.67846(12) 0.49502(5) 0.24851(6) 0.0145(3) Uani d . 1 1 . .
    C C13A 0.59664(12) 0.51896(5) 0.27477(6) 0.0179(3) Uani d . 1 1 . .
    H H13A 0.6202 0.5369 0.3101 0.021 Uiso calc R 1 1 . .
    C C14A 0.48114(12) 0.51703(5) 0.25009(6) 0.0175(3) Uani d . 1 1 . .
    H H14A 0.4270 0.5335 0.2690 0.021 Uiso calc R 1 1 . .
    C C15A 0.80193(12) 0.49572(5) 0.27384(6) 0.0153(3) Uani d . 1 1 . .
    C C16A 0.87267(13) 0.45705(6) 0.26583(7) 0.0223(3) Uani d . 1 1 . .
    H H16A 0.8399 0.4293 0.2455 0.027 Uiso calc R 1 1 . .
    C C17A 0.98942(13) 0.45819(6) 0.28679(7) 0.0236(3) Uani d . 1 1 . .
    H H17A 1.0354 0.4315 0.2801 0.028 Uiso calc R 1 1 . .
    C C18A 1.04088(12) 0.49784(5) 0.31748(6) 0.0175(3) Uani d . 1 1 . .
    C C19A 0.96978(12) 0.53637(5) 0.32649(6) 0.0160(3) Uani d . 1 1 . .
    H H19A 1.0022 0.5638 0.3477 0.019 Uiso calc R 1 1 . .
    C C20A 0.85324(12) 0.53519(5) 0.30507(6) 0.0150(3) Uani d . 1 1 . .
    H H20A 0.8071 0.5619 0.3118 0.018 Uiso calc R 1 1 . .
    C C21A 1.16440(12) 0.49687(6) 0.34026(7) 0.0197(3) Uani d . 1 1 . .
    H H21A 1.2078 0.4722 0.3258 0.024 Uiso calc R 1 1 . .
    C C22A 1.22132(12) 0.52726(5) 0.37928(6) 0.0178(3) Uani d . 1 1 . .
    H H22A 1.1775 0.5521 0.3930 0.021 Uiso calc R 1 1 . .
    C C23A 1.34420(12) 0.52665(5) 0.40355(6) 0.0167(3) Uani d . 1 1 . .
    C C24A 1.41857(12) 0.49137(6) 0.39001(6) 0.0189(3) Uani d . 1 1 . .
    H H24A 1.3902 0.4657 0.3643 0.023 Uiso calc R 1 1 . .
    C C25A 1.53484(12) 0.49360(6) 0.41414(7) 0.0187(3) Uani d . 1 1 . .
    C C26A 1.57761(12) 0.53051(5) 0.45167(6) 0.0184(3) Uani d . 1 1 . .
    H H26A 1.6571 0.5320 0.4678 0.022 Uiso calc R 1 1 . .
    C C27A 1.50255(12) 0.56549(5) 0.46552(6) 0.0180(3) Uani d . 1 1 . .
    C C28A 1.38688(12) 0.56404(5) 0.44188(6) 0.0179(3) Uani d . 1 1 . .
    H H28A 1.3367 0.5883 0.4516 0.021 Uiso calc R 1 1 . .
    C C29A -0.10905(14) 0.54661(7) 0.14674(7) 0.0280(4) Uani d . 1 1 . .
    H H29A -0.0678 0.5318 0.1830 0.042 Uiso calc R 1 1 . .
    H H29B -0.1807 0.5608 0.1548 0.042 Uiso calc R 1 1 . .
    H H29C -0.0612 0.5716 0.1334 0.042 Uiso calc R 1 1 . .
    C C30A -0.11888(14) 0.38859(7) -0.05346(8) 0.0342(4) Uani d . 1 1 . .
    H H30A -0.1587 0.3759 -0.0225 0.051 Uiso calc R 1 1 . .
    H H30B -0.1196 0.3645 -0.0847 0.051 Uiso calc R 1 1 . .
    H H30C -0.1579 0.4177 -0.0704 0.051 Uiso calc R 1 1 . .
    C C31A 1.72111(13) 0.45930(7) 0.41990(8) 0.0301(4) Uani d . 1 1 . .
    H H31A 1.7529 0.4888 0.4060 0.045 Uiso calc R 1 1 . .
    H H31B 1.7582 0.4315 0.4050 0.045 Uiso calc R 1 1 . .
    H H31C 1.7350 0.4588 0.4634 0.045 Uiso calc R 1 1 . .
    C C32A 1.47986(15) 0.63504(6) 0.52207(9) 0.0330(4) Uani d . 1 1 . .
    H H32A 1.4360 0.6513 0.4876 0.050 Uiso calc R 1 1 . .
    H H32B 1.5262 0.6586 0.5474 0.050 Uiso calc R 1 1 . .
    H H32C 1.4269 0.6192 0.5446 0.050 Uiso calc R 1 1 . .
    C C29B 1.22529(13) 0.35012(7) 0.42489(8) 0.0291(4) Uani d . 1 1 . .
    H H29D 1.2407 0.3509 0.4683 0.044 Uiso calc R 1 1 . .
    H H29E 1.2680 0.3759 0.4093 0.044 Uiso calc R 1 1 . .
    H H29F 1.2496 0.3191 0.4110 0.044 Uiso calc R 1 1 . .
    C C2B 0.91825(13) 0.32978(6) 0.39548(7) 0.0194(3) Uani d . 1 1 . .
    H H2B 0.8969 0.3547 0.3675 0.023 Uiso calc R 1 1 . .
    C C3B 1.03183(13) 0.32419(6) 0.42179(7) 0.0199(3) Uani d . 1 1 . .
    C C4B 1.06591(13) 0.28789(6) 0.46322(7) 0.0202(3) Uani d . 1 1 . .
    H H4B 1.1441 0.2844 0.4810 0.024 Uiso calc R 1 1 . .
    C C5B 0.98301(13) 0.25722(6) 0.47757(7) 0.0205(3) Uani d . 1 1 . .
    C C6B 0.86925(13) 0.26214(6) 0.45118(7) 0.0201(3) Uani d . 1 1 . .
    H H6B 0.8135 0.2404 0.4610 0.024 Uiso calc R 1 1 . .
    C C1B 0.83559(12) 0.29863(5) 0.41031(6) 0.0181(3) Uani d . 1 1 . .
    C C7B 0.71374(12) 0.30156(6) 0.38449(6) 0.0186(3) Uani d . 1 1 . .
    H H7B 0.6658 0.2776 0.3968 0.022 Uiso calc R 1 1 . .
    C C8B 0.66159(12) 0.33367(5) 0.34585(7) 0.0192(3) Uani d . 1 1 . .
    H H8B 0.7080 0.3580 0.3330 0.023 Uiso calc R 1 1 . .
    C C9B 0.53876(12) 0.33459(5) 0.32160(6) 0.0176(3) Uani d . 1 1 . .
    C C10B 0.46492(12) 0.29667(5) 0.32902(6) 0.0166(3) Uani d . 1 1 . .
    H H10B 0.4946 0.2691 0.3507 0.020 Uiso calc R 1 1 . .
    C C11B 0.34943(12) 0.29875(5) 0.30531(6) 0.0156(3) Uani d . 1 1 . .
    H H11B 0.3014 0.2724 0.3109 0.019 Uiso calc R 1 1 . .
    C C12B 0.30172(12) 0.33866(5) 0.27328(6) 0.0161(3) Uani d . 1 1 . .
    C C13B 0.37525(13) 0.37678(6) 0.26680(7) 0.0212(3) Uani d . 1 1 . .
    H H13B 0.3452 0.4047 0.2460 0.025 Uiso calc R 1 1 . .
    C C14B 0.49105(13) 0.37460(6) 0.29016(7) 0.0225(3) Uani d . 1 1 . .
    H H14B 0.5391 0.4010 0.2847 0.027 Uiso calc R 1 1 . .
    C C15B 0.17901(12) 0.34021(5) 0.24667(6) 0.0163(3) Uani d . 1 1 . .
    C C16B 0.09571(12) 0.31668(5) 0.27237(7) 0.0189(3) Uani d . 1 1 . .
    H H16B 0.1181 0.2985 0.3075 0.023 Uiso calc R 1 1 . .
    C C17B -0.01938(12) 0.31947(6) 0.24737(7) 0.0197(3) Uani d . 1 1 . .
    H H17B -0.0745 0.3032 0.2659 0.024 Uiso calc R 1 1 . .
    C C18B -0.05605(12) 0.34550(5) 0.19575(7) 0.0170(3) Uani d . 1 1 . .
    C C19B 0.02796(12) 0.36855(5) 0.16970(7) 0.0186(3) Uani d . 1 1 . .
    H H19B 0.0057 0.3863 0.1342 0.022 Uiso calc R 1 1 . .
    C C20B 0.14264(12) 0.36598(5) 0.19463(7) 0.0182(3) Uani d . 1 1 . .
    H H20B 0.1978 0.3821 0.1760 0.022 Uiso calc R 1 1 . .
    C C21B -0.17861(12) 0.34744(5) 0.17100(7) 0.0184(3) Uani d . 1 1 . .
    H H21B -0.2294 0.3295 0.1906 0.022 Uiso calc R 1 1 . .
    C C22B -0.22425(12) 0.37232(5) 0.12328(7) 0.0192(3) Uani d . 1 1 . .
    H H22B -0.1721 0.3903 0.1047 0.023 Uiso calc R 1 1 . .
    C C23B -0.34536(12) 0.37534(5) 0.09590(7) 0.0173(3) Uani d . 1 1 . .
    C C24B -0.43179(12) 0.34840(5) 0.11558(7) 0.0183(3) Uani d . 1 1 . .
    H H24B -0.4137 0.3275 0.1487 0.022 Uiso calc R 1 1 . .
    C C25B -0.54361(12) 0.35257(5) 0.08623(7) 0.0177(3) Uani d . 1 1 . .
    C C26B -0.57203(12) 0.38340(5) 0.03787(7) 0.0174(3) Uani d . 1 1 . .
    H H26B -0.6490 0.3856 0.0176 0.021 Uiso calc R 1 1 . .
    C C27B -0.48670(12) 0.41062(5) 0.01991(6) 0.0169(3) Uani d . 1 1 . .
    C C28B -0.37355(12) 0.40639(5) 0.04856(7) 0.0180(3) Uani d . 1 1 . .
    H H28B -0.3152 0.4250 0.0355 0.022 Uiso calc R 1 1 . .
    C C30B 1.12008(15) 0.20950(7) 0.54112(8) 0.0331(4) Uani d . 1 1 . .
    H H30D 1.1599 0.1998 0.5087 0.050 Uiso calc R 1 1 . .
    H H30E 1.1228 0.1832 0.5697 0.050 Uiso calc R 1 1 . .
    H H30F 1.1577 0.2378 0.5609 0.050 Uiso calc R 1 1 . .
    C C31B -0.60962(15) 0.29225(6) 0.14510(8) 0.0283(4) Uani d . 1 1 . .
    H H31D -0.5607 0.2677 0.1316 0.042 Uiso calc R 1 1 . .
    H H31E -0.6814 0.2776 0.1523 0.042 Uiso calc R 1 1 . .
    H H31F -0.5697 0.3067 0.1819 0.042 Uiso calc R 1 1 . .
    C C32B -0.62030(14) 0.45357(7) -0.04972(8) 0.0294(4) Uani d . 1 1 . .
    H H32D -0.6592 0.4247 -0.0674 0.044 Uiso calc R 1 1 . .
    H H32E -0.6222 0.4784 -0.0802 0.044 Uiso calc R 1 1 . .
    H H32F -0.6594 0.4653 -0.0180 0.044 Uiso calc R 1 1 . .
    C C6C 1.38454(12) 0.22574(5) 0.45759(6) 0.0158(3) Uani d . 1 1 . .
    H H6C 1.3298 0.2449 0.4729 0.019 Uiso calc R 1 1 . .
    C C5C 1.49943(12) 0.22673(5) 0.48485(6) 0.0160(3) Uani d . 1 1 . .
    C C4C 1.57998(12) 0.19932(5) 0.46280(7) 0.0171(3) Uani d . 1 1 . .
    H H4C 1.6584 0.2001 0.4811 0.021 Uiso calc R 1 1 . .
    C C3C 1.54444(12) 0.17039(5) 0.41322(7) 0.0168(3) Uani d . 1 1 . .
    C C2C 1.43104(12) 0.16884(5) 0.38582(6) 0.0165(3) Uani d . 1 1 . .
    H H2C 1.4083 0.1490 0.3521 0.020 Uiso calc R 1 1 . .
    C C1C 1.34976(12) 0.19700(5) 0.40838(6) 0.0151(3) Uani d . 1 1 . .
    C C7C 1.22788(12) 0.19699(5) 0.38199(6) 0.0164(3) Uani d . 1 1 . .
    H H7C 1.1789 0.2163 0.4011 0.020 Uiso calc R 1 1 . .
    C C8C 1.17803(12) 0.17304(5) 0.33432(6) 0.0167(3) Uani d . 1 1 . .
    H H8C 1.2263 0.1541 0.3143 0.020 Uiso calc R 1 1 . .
    C C9C 1.05527(12) 0.17327(5) 0.31000(6) 0.0151(3) Uani d . 1 1 . .
    C C14C 1.01218(13) 0.14143(6) 0.26500(8) 0.0264(4) Uani d . 1 1 . .
    H H14C 1.0635 0.1204 0.2499 0.032 Uiso calc R 1 1 . .
    C C13C 0.89656(14) 0.13968(6) 0.24167(8) 0.0286(4) Uani d . 1 1 . .
    H H13C 0.8701 0.1172 0.2112 0.034 Uiso calc R 1 1 . .
    C C12C 0.81788(12) 0.17009(5) 0.26172(6) 0.0151(3) Uani d . 1 1 . .
    C C11C 0.86161(12) 0.20175(6) 0.30668(7) 0.0212(3) Uani d . 1 1 . .
    H H11C 0.8104 0.2229 0.3217 0.025 Uiso calc R 1 1 . .
    C C10C 0.97666(13) 0.20354(6) 0.33027(7) 0.0212(3) Uani d . 1 1 . .
    H H10C 1.0029 0.2259 0.3609 0.025 Uiso calc R 1 1 . .
    C C15C 0.69448(12) 0.16939(5) 0.23627(6) 0.0154(3) Uani d . 1 1 . .
    C C20C 0.64884(13) 0.13538(6) 0.19423(7) 0.0231(3) Uani d . 1 1 . .
    H H20C 0.6990 0.1129 0.1808 0.028 Uiso calc R 1 1 . .
    C C19C 0.53336(13) 0.13335(6) 0.17159(7) 0.0238(3) Uani d . 1 1 . .
    H H19C 0.5059 0.1096 0.1430 0.029 Uiso calc R 1 1 . .
    C C18C 0.45600(12) 0.16546(5) 0.18980(6) 0.0162(3) Uani d . 1 1 . .
    C C17C 0.50090(14) 0.19927(6) 0.23188(8) 0.0291(4) Uani d . 1 1 . .
    H H17C 0.4505 0.2214 0.2459 0.035 Uiso calc R 1 1 . .
    C C16C 0.61719(14) 0.20155(6) 0.25398(8) 0.0309(4) Uani d . 1 1 . .
    H H16C 0.6449 0.2257 0.2820 0.037 Uiso calc R 1 1 . .
    C C21C 0.33291(12) 0.16459(5) 0.16694(6) 0.0172(3) Uani d . 1 1 . .
    H H21C 0.2852 0.1838 0.1870 0.021 Uiso calc R 1 1 . .
    C C22C 0.28167(12) 0.13947(5) 0.12067(6) 0.0168(3) Uani d . 1 1 . .
    H H22C 0.3301 0.1205 0.1009 0.020 Uiso calc R 1 1 . .
    C C23C 0.15881(12) 0.13783(5) 0.09682(6) 0.0150(3) Uani d . 1 1 . .
    C C28C 0.12162(12) 0.10430(5) 0.05276(6) 0.0161(3) Uani d . 1 1 . .
    H H28C 0.1754 0.0836 0.0390 0.019 Uiso calc R 1 1 . .
    C C27C 0.00576(12) 0.10107(5) 0.02884(6) 0.0162(3) Uani d . 1 1 . .
    C C26C -0.07309(12) 0.13105(5) 0.04851(6) 0.0163(3) Uani d . 1 1 . .
    H H26C -0.1523 0.1287 0.0322 0.020 Uiso calc R 1 1 . .
    C C25C -0.03562(12) 0.16461(5) 0.09225(6) 0.0162(3) Uani d . 1 1 . .
    C C24C 0.07974(12) 0.16824(5) 0.11681(6) 0.0170(3) Uani d . 1 1 . .
    H H24C 0.1046 0.1912 0.1469 0.020 Uiso calc R 1 1 . .
    C C30C 1.64021(13) 0.26068(6) 0.56038(8) 0.0260(3) Uani d . 1 1 . .
    H H30G 1.6725 0.2292 0.5727 0.039 Uiso calc R 1 1 . .
    H H30H 1.6454 0.2816 0.5951 0.039 Uiso calc R 1 1 . .
    H H30I 1.6834 0.2749 0.5317 0.039 Uiso calc R 1 1 . .
    C C29C 1.59720(14) 0.10730(6) 0.35327(7) 0.0259(3) Uani d . 1 1 . .
    H H29G 1.5527 0.1209 0.3171 0.039 Uiso calc R 1 1 . .
    H H29H 1.5502 0.0838 0.3701 0.039 Uiso calc R 1 1 . .
    H H29I 1.6660 0.0916 0.3438 0.039 Uiso calc R 1 1 . .
    C C32C 0.04090(15) 0.04176(6) -0.04099(8) 0.0279(4) Uani d . 1 1 . .
    H H32G 0.0907 0.0634 -0.0589 0.042 Uiso calc R 1 1 . .
    H H32H -0.0014 0.0210 -0.0717 0.042 Uiso calc R 1 1 . .
    H H32I 0.0878 0.0220 -0.0108 0.042 Uiso calc R 1 1 . .
    C C31C -0.08460(14) 0.23222(6) 0.14598(8) 0.0277(4) Uani d . 1 1 . .
    H H31G -0.0384 0.2209 0.1831 0.042 Uiso calc R 1 1 . .
    H H31H -0.1526 0.2491 0.1547 0.042 Uiso calc R 1 1 . .
    H H31I -0.0387 0.2541 0.1260 0.042 Uiso calc R 1 1 . .
    O O1A -0.13450(9) 0.51116(4) 0.10185(5) 0.0246(3) Uani d . 1 1 . .
    O O2A -0.00321(9) 0.39978(4) -0.02838(5) 0.0269(3) Uani d . 1 1 . .
    O O3A 1.60083(9) 0.45756(4) 0.39861(5) 0.0257(3) Uani d . 1 1 . .
    O O4A 1.55294(9) 0.60032(4) 0.50278(5) 0.0261(3) Uani d . 1 1 . .
    O O1B 1.10602(9) 0.35647(4) 0.40456(5) 0.0259(3) Uani d . 1 1 . .
    O O2B 1.00406(10) 0.22052(5) 0.51787(5) 0.0301(3) Uani d . 1 1 . .
    O O3B -0.63448(9) 0.32819(4) 0.10092(5) 0.0261(3) Uani d . 1 1 . .
    O O4B -0.50431(9) 0.44240(4) -0.02580(5) 0.0232(2) Uani d . 1 1 . .
    O O2C 1.52291(9) 0.25537(4) 0.53358(5) 0.0210(2) Uani d . 1 1 . .
    O O1C 1.63029(9) 0.14468(4) 0.39530(5) 0.0232(2) Uani d . 1 1 . .
    O O4C -0.03835(9) 0.06925(4) -0.01410(5) 0.0233(2) Uani d . 1 1 . .
    O O3C -0.11947(9) 0.19248(4) 0.10853(5) 0.0239(2) Uani d . 1 1 . .
loop_
    _atom_site_aniso_label
    _atom_site_aniso_U_11
    _atom_site_aniso_U_22
    _atom_site_aniso_U_33
    _atom_site_aniso_U_12
    _atom_site_aniso_U_13
    _atom_site_aniso_U_23
    C1A 0.0112(6) 0.0184(7) 0.0195(7) -0.0013(5) -0.0009(5) 0.0008(5)
    C2A 0.0129(7) 0.0200(7) 0.0181(7) -0.0001(5) -0.0005(5) -0.0009(6)
    C3A 0.0114(7) 0.0224(7) 0.0201(7) 0.0019(5) 0.0014(5) 0.0044(6)
    C4A 0.0115(6) 0.0239(7) 0.0199(7) -0.0029(5) -0.0005(5) 0.0034(6)
    C5A 0.0150(7) 0.0221(7) 0.0184(7) -0.0056(6) -0.0001(5) -0.0013(6)
    C6A 0.0124(7) 0.0210(7) 0.0241(8) -0.0015(5) 0.0019(6) -0.0038(6)
    C7A 0.0108(6) 0.0191(7) 0.0228(7) 0.0006(5) -0.0008(5) -0.0028(6)
    C8A 0.0105(6) 0.0164(7) 0.0188(7) 0.0002(5) 0.0005(5) 0.0020(5)
    C9A 0.0115(6) 0.0144(6) 0.0171(7) -0.0022(5) -0.0009(5) 0.0024(5)
    C10A 0.0133(7) 0.0202(7) 0.0201(7) 0.0000(5) -0.0019(5) -0.0056(6)
    C11A 0.0119(7) 0.0214(7) 0.0221(7) 0.0004(5) -0.0001(5) -0.0059(6)
    C12A 0.0108(6) 0.0150(6) 0.0166(7) -0.0014(5) -0.0012(5) 0.0007(5)
    C13A 0.0145(7) 0.0212(7) 0.0168(7) -0.0019(5) -0.0006(5) -0.0044(6)
    C14A 0.0126(7) 0.0215(7) 0.0181(7) 0.0004(5) 0.0017(5) -0.0017(6)
    C15A 0.0118(6) 0.0178(7) 0.0151(6) -0.0022(5) -0.0015(5) -0.0004(5)
    C16A 0.0154(7) 0.0201(7) 0.0285(8) 0.0006(6) -0.0046(6) -0.0081(6)
    C17A 0.0149(7) 0.0228(8) 0.0301(8) 0.0034(6) -0.0048(6) -0.0078(6)
    C18A 0.0135(7) 0.0212(7) 0.0163(7) -0.0018(5) -0.0019(5) 0.0008(5)
    C19A 0.0146(7) 0.0168(7) 0.0150(6) -0.0033(5) -0.0020(5) -0.0005(5)
    C20A 0.0131(7) 0.0159(7) 0.0150(6) -0.0001(5) -0.0003(5) -0.0001(5)
    C21A 0.0124(7) 0.0235(8) 0.0219(7) 0.0008(6) -0.0011(6) -0.0007(6)
    C22A 0.0121(7) 0.0214(7) 0.0187(7) -0.0006(5) -0.0007(5) 0.0023(6)
    C23A 0.0128(7) 0.0213(7) 0.0150(7) -0.0025(5) -0.0005(5) 0.0049(5)
    C24A 0.0150(7) 0.0230(7) 0.0172(7) -0.0023(6) -0.0014(5) 0.0012(6)
    C25A 0.0152(7) 0.0224(7) 0.0182(7) 0.0007(6) 0.0018(5) 0.0044(6)
    C26A 0.0122(7) 0.0233(7) 0.0183(7) -0.0035(5) -0.0015(5) 0.0069(6)
    C27A 0.0166(7) 0.0186(7) 0.0173(7) -0.0044(5) -0.0015(5) 0.0055(5)
    C28A 0.0156(7) 0.0182(7) 0.0187(7) -0.0008(5) -0.0005(5) 0.0042(6)
    C29A 0.0231(8) 0.0379(10) 0.0228(8) 0.0110(7) 0.0036(6) -0.0032(7)
    C30A 0.0205(8) 0.0429(11) 0.0360(10) -0.0110(7) -0.0046(7) -0.0150(8)
    C31A 0.0162(8) 0.0386(10) 0.0345(9) 0.0034(7) 0.0014(7) -0.0026(8)
    C32A 0.0286(9) 0.0219(8) 0.0447(11) -0.0001(7) -0.0052(8) -0.0094(7)
    C29B 0.0162(8) 0.0372(10) 0.0333(9) -0.0027(7) 0.0027(7) -0.0052(7)
    C2B 0.0172(7) 0.0223(7) 0.0175(7) 0.0014(6) -0.0007(6) -0.0021(6)
    C3B 0.0161(7) 0.0232(7) 0.0203(7) -0.0014(6) 0.0028(6) -0.0080(6)
    C4B 0.0135(7) 0.0273(8) 0.0186(7) 0.0036(6) -0.0006(5) -0.0069(6)
    C5B 0.0172(7) 0.0248(8) 0.0183(7) 0.0049(6) -0.0001(6) -0.0024(6)
    C6B 0.0156(7) 0.0238(8) 0.0205(7) 0.0011(6) 0.0016(6) -0.0021(6)
    C1B 0.0131(7) 0.0225(7) 0.0172(7) 0.0027(5) -0.0015(5) -0.0045(6)
    C7B 0.0126(7) 0.0231(7) 0.0191(7) 0.0008(5) -0.0004(5) -0.0023(6)
    C8B 0.0146(7) 0.0204(7) 0.0212(7) -0.0009(5) -0.0013(6) -0.0020(6)
    C9B 0.0148(7) 0.0192(7) 0.0174(7) 0.0009(5) -0.0017(5) -0.0017(5)
    C10B 0.0137(7) 0.0167(7) 0.0176(7) 0.0027(5) -0.0023(5) 0.0004(5)
    C11B 0.0145(7) 0.0153(7) 0.0167(7) 0.0000(5) 0.0014(5) 0.0008(5)
    C12B 0.0135(7) 0.0184(7) 0.0150(6) 0.0016(5) -0.0016(5) -0.0007(5)
    C13B 0.0175(7) 0.0182(7) 0.0251(8) 0.0008(6) -0.0043(6) 0.0042(6)
    C14B 0.0175(7) 0.0201(7) 0.0274(8) -0.0034(6) -0.0032(6) 0.0032(6)
    C15B 0.0140(7) 0.0156(7) 0.0178(7) 0.0017(5) -0.0016(5) -0.0006(5)
    C16B 0.0156(7) 0.0220(7) 0.0179(7) 0.0016(6) -0.0007(5) 0.0022(6)
    C17B 0.0147(7) 0.0229(8) 0.0210(7) -0.0005(6) 0.0017(6) -0.0001(6)
    C18B 0.0123(7) 0.0166(7) 0.0207(7) 0.0018(5) -0.0012(5) -0.0022(5)
    C19B 0.0145(7) 0.0189(7) 0.0206(7) 0.0025(5) -0.0026(5) 0.0040(6)
    C20B 0.0129(7) 0.0189(7) 0.0216(7) 0.0010(5) -0.0005(5) 0.0047(6)
    C21B 0.0122(7) 0.0181(7) 0.0234(7) 0.0003(5) -0.0012(5) -0.0022(6)
    C22B 0.0136(7) 0.0190(7) 0.0237(8) -0.0017(5) -0.0006(6) 0.0004(6)
    C23B 0.0135(7) 0.0173(7) 0.0199(7) 0.0007(5) -0.0011(5) -0.0032(6)
    C24B 0.0166(7) 0.0173(7) 0.0198(7) 0.0002(5) -0.0004(6) -0.0005(6)
    C25B 0.0145(7) 0.0173(7) 0.0208(7) -0.0012(5) 0.0017(5) -0.0033(6)
    C26B 0.0113(6) 0.0193(7) 0.0203(7) 0.0014(5) -0.0008(5) -0.0048(6)
    C27B 0.0146(7) 0.0178(7) 0.0174(7) 0.0038(5) 0.0001(5) -0.0009(5)
    C28B 0.0123(7) 0.0177(7) 0.0233(7) -0.0007(5) 0.0009(6) -0.0008(6)
    C30B 0.0234(9) 0.0391(10) 0.0352(10) 0.0069(7) -0.0002(7) 0.0114(8)
    C31B 0.0262(9) 0.0316(9) 0.0275(8) -0.0060(7) 0.0061(7) 0.0034(7)
    C32B 0.0197(8) 0.0351(9) 0.0308(9) 0.0056(7) -0.0029(7) 0.0111(7)
    C6C 0.0117(6) 0.0150(6) 0.0200(7) 0.0003(5) 0.0005(5) -0.0012(5)
    C5C 0.0158(7) 0.0133(6) 0.0179(7) -0.0030(5) -0.0004(5) 0.0002(5)
    C4C 0.0097(6) 0.0181(7) 0.0222(7) -0.0017(5) -0.0010(5) 0.0015(6)
    C3C 0.0126(7) 0.0165(7) 0.0215(7) 0.0018(5) 0.0032(5) 0.0014(5)
    C2C 0.0132(7) 0.0173(7) 0.0181(7) -0.0002(5) -0.0001(5) -0.0012(5)
    C1C 0.0114(6) 0.0145(6) 0.0184(7) -0.0008(5) -0.0001(5) 0.0009(5)
    C7C 0.0101(6) 0.0190(7) 0.0192(7) 0.0013(5) -0.0001(5) -0.0014(5)
    C8C 0.0118(6) 0.0170(7) 0.0204(7) 0.0011(5) -0.0002(5) -0.0014(5)
    C9C 0.0122(6) 0.0164(7) 0.0152(6) -0.0005(5) -0.0019(5) 0.0002(5)
    C14C 0.0171(7) 0.0277(8) 0.0306(9) 0.0085(6) -0.0072(6) -0.0138(7)
    C13C 0.0189(8) 0.0279(9) 0.0336(9) 0.0064(6) -0.0112(7) -0.0177(7)
    C12C 0.0135(7) 0.0162(7) 0.0141(6) -0.0011(5) -0.0022(5) -0.0005(5)
    C11C 0.0112(7) 0.0285(8) 0.0233(8) 0.0004(6) 0.0012(6) -0.0118(6)
    C10C 0.0136(7) 0.0261(8) 0.0224(7) -0.0021(6) -0.0012(6) -0.0121(6)
    C15C 0.0124(7) 0.0170(7) 0.0152(7) -0.0008(5) -0.0025(5) 0.0002(5)
    C20C 0.0131(7) 0.0304(8) 0.0254(8) 0.0002(6) 0.0023(6) -0.0146(6)
    C19C 0.0131(7) 0.0305(8) 0.0260(8) -0.0014(6) -0.0014(6) -0.0157(7)
    C18C 0.0139(7) 0.0166(7) 0.0167(7) -0.0010(5) -0.0012(5) -0.0009(5)
    C17C 0.0162(8) 0.0297(9) 0.0366(9) 0.0094(6) -0.0095(7) -0.0164(7)
    C16C 0.0201(8) 0.0278(9) 0.0386(10) 0.0064(6) -0.0128(7) -0.0198(7)
    C21C 0.0123(7) 0.0190(7) 0.0190(7) 0.0016(5) -0.0011(5) -0.0018(5)
    C22C 0.0123(7) 0.0183(7) 0.0191(7) 0.0003(5) 0.0005(5) -0.0027(5)
    C23C 0.0116(6) 0.0167(7) 0.0156(7) -0.0004(5) -0.0006(5) 0.0003(5)
    C28C 0.0144(7) 0.0148(7) 0.0185(7) 0.0010(5) 0.0009(5) -0.0014(5)
    C27C 0.0158(7) 0.0144(6) 0.0172(7) -0.0026(5) -0.0010(5) 0.0000(5)
    C26C 0.0122(6) 0.0165(7) 0.0186(7) -0.0010(5) -0.0019(5) 0.0015(5)
    C25C 0.0126(7) 0.0180(7) 0.0177(7) 0.0026(5) 0.0015(5) 0.0007(5)
    C24C 0.0157(7) 0.0175(7) 0.0163(7) 0.0003(5) -0.0013(5) -0.0039(5)
    C30C 0.0208(8) 0.0255(8) 0.0283(8) -0.0050(6) -0.0059(6) -0.0035(7)
    C29C 0.0222(8) 0.0270(8) 0.0283(8) 0.0052(6) 0.0037(6) -0.0075(7)
    C32C 0.0295(9) 0.0237(8) 0.0303(9) -0.0030(7) 0.0044(7) -0.0103(7)
    C31C 0.0238(8) 0.0255(8) 0.0331(9) 0.0055(6) 0.0028(7) -0.0094(7)
    O1A 0.0116(5) 0.0341(6) 0.0274(6) 0.0058(4) 0.0015(4) -0.0023(5)
    O2A 0.0170(5) 0.0343(7) 0.0279(6) -0.0068(5) -0.0009(5) -0.0123(5)
    O3A 0.0144(5) 0.0316(6) 0.0292(6) 0.0032(4) -0.0014(4) -0.0045(5)
    O4A 0.0190(6) 0.0215(6) 0.0348(6) -0.0035(4) -0.0040(5) -0.0049(5)
    O1B 0.0161(5) 0.0285(6) 0.0319(6) -0.0047(4) 0.0011(5) -0.0021(5)
    O2B 0.0210(6) 0.0373(7) 0.0302(6) 0.0082(5) -0.0005(5) 0.0110(5)
    O3B 0.0167(5) 0.0303(6) 0.0311(6) -0.0063(5) 0.0032(5) 0.0036(5)
    O4B 0.0161(5) 0.0275(6) 0.0251(6) 0.0033(4) 0.0003(4) 0.0079(5)
    O2C 0.0163(5) 0.0216(5) 0.0223(5) -0.0026(4) -0.0044(4) -0.0054(4)
    O1C 0.0131(5) 0.0258(6) 0.0298(6) 0.0046(4) 0.0013(4) -0.0067(5)
    O4C 0.0198(5) 0.0200(5) 0.0271(6) -0.0010(4) -0.0044(4) -0.0089(4)
    O3C 0.0152(5) 0.0270(6) 0.0279(6) 0.0066(4) -0.0012(4) -0.0083(5)
_geom_special_details
;
All e.s.d.'s (except the e.s.d. in the dihedral angle between two l.s. planes)
are estimated using the full covariance matrix. The cell e.s.d.'s are taken
into account individually in the estimation of e.s.d.'s in distances, angles
and torsion angles; correlations between e.s.d.'s in cell parameters are only
used when they are defined by crystal symmetry. An approximate (isotropic)
treatment of cell e.s.d.'s is used for estimating e.s.d.'s involving l.s.
planes.
;
loop_
    _geom_bond_atom_site_label_1
    _geom_bond_atom_site_label_2
    _geom_bond_site_symmetry_2
    _geom_bond_distance
    _geom_bond_publ_flag
    C1A C6A . 1.387(2) ?
    C1A C2A . 1.401(2) ?
    C1A C7A . 1.4627(19) ?
    C2A C3A . 1.3817(19) ?
    C2A H2A . 0.9500 ?
    C3A O1A . 1.3607(18) ?
    C3A C4A . 1.397(2) ?
    C4A C5A . 1.379(2) ?
    C4A H4A . 0.9500 ?
    C5A O2A . 1.3603(18) ?
    C5A C6A . 1.3933(19) ?
    C6A H6A . 0.9500 ?
    C7A C8A . 1.333(2) ?
    C7A H7A . 0.9500 ?
    C8A C9A . 1.4638(18) ?
    C8A H8A . 0.9500 ?
    C9A C14A . 1.391(2) ?
    C9A C10A . 1.398(2) ?
    C10A C11A . 1.3774(19) ?
    C10A H10A . 0.9500 ?
    C11A C12A . 1.3940(19) ?
    C11A H11A . 0.9500 ?
    C12A C13A . 1.392(2) ?
    C12A C15A . 1.4768(18) ?
    C13A C14A . 1.3876(19) ?
    C13A H13A . 0.9500 ?
    C14A H14A . 0.9500 ?
    C15A C20A . 1.3943(19) ?
    C15A C16A . 1.396(2) ?
    C16A C17A . 1.383(2) ?
    C16A H16A . 0.9500 ?
    C17A C18A . 1.394(2) ?
    C17A H17A . 0.9500 ?
    C18A C19A . 1.401(2) ?
    C18A C21A . 1.4654(19) ?
    C19A C20A . 1.3824(19) ?
    C19A H19A . 0.9500 ?
    C20A H20A . 0.9500 ?
    C21A C22A . 1.329(2) ?
    C21A H21A . 0.9500 ?
    C22A C23A . 1.4649(19) ?
    C22A H22A . 0.9500 ?
    C23A C24A . 1.389(2) ?
    C23A C28A . 1.400(2) ?
    C24A C25A . 1.393(2) ?
    C24A H24A . 0.9500 ?
    C25A O3A . 1.3559(18) ?
    C25A C26A . 1.381(2) ?
    C26A C27A . 1.391(2) ?
    C26A H26A . 0.9500 ?
    C27A O4A . 1.3615(18) ?
    C27A C28A . 1.3835(19) ?
    C28A H28A . 0.9500 ?
    C29A O1A . 1.421(2) ?
    C29A H29A . 0.9800 ?
    C29A H29B . 0.9800 ?
    C29A H29C . 0.9800 ?
    C30A O2A . 1.4251(18) ?
    C30A H30A . 0.9800 ?
    C30A H30B . 0.9800 ?
    C30A H30C . 0.9800 ?
    C31A O3A . 1.4239(18) ?
    C31A H31A . 0.9800 ?
    C31A H31B . 0.9800 ?
    C31A H31C . 0.9800 ?
    C32A O4A . 1.417(2) ?
    C32A H32A . 0.9800 ?
    C32A H32B . 0.9800 ?
    C32A H32C . 0.9800 ?
    C29B O1B . 1.4191(18) ?
    C29B H29D . 0.9800 ?
    C29B H29E . 0.9800 ?
    C29B H29F . 0.9800 ?
    C2B C3B . 1.384(2) ?
    C2B C1B . 1.392(2) ?
    C2B H2B . 0.9500 ?
    C3B O1B . 1.3608(19) ?
    C3B C4B . 1.399(2) ?
    C4B C5B . 1.382(2) ?
    C4B H4B . 0.9500 ?
    C5B O2B . 1.3719(19) ?
    C5B C6B . 1.385(2) ?
    C6B C1B . 1.394(2) ?
    C6B H6B . 0.9500 ?
    C1B C7B . 1.4638(19) ?
    C7B C8B . 1.334(2) ?
    C7B H7B . 0.9500 ?
    C8B C9B . 1.464(2) ?
    C8B H8B . 0.9500 ?
    C9B C14B . 1.394(2) ?
    C9B C10B . 1.400(2) ?
    C10B C11B . 1.3825(19) ?
    C10B H10B . 0.9500 ?
    C11B C12B . 1.3980(19) ?
    C11B H11B . 0.9500 ?
    C12B C13B . 1.397(2) ?
    C12B C15B . 1.4760(19) ?
    C13B C14B . 1.384(2) ?
    C13B H13B . 0.9500 ?
    C14B H14B . 0.9500 ?
    C15B C16B . 1.393(2) ?
    C15B C20B . 1.395(2) ?
    C16B C17B . 1.3861(19) ?
    C16B H16B . 0.9500 ?
    C17B C18B . 1.392(2) ?
    C17B H17B . 0.9500 ?
    C18B C19B . 1.398(2) ?
    C18B C21B . 1.4647(19) ?
    C19B C20B . 1.3809(19) ?
    C19B H19B . 0.9500 ?
    C20B H20B . 0.9500 ?
    C21B C22B . 1.329(2) ?
    C21B H21B . 0.9500 ?
    C22B C23B . 1.4650(19) ?
    C22B H22B . 0.9500 ?
    C23B C28B . 1.383(2) ?
    C23B C24B . 1.402(2) ?
    C24B C25B . 1.383(2) ?
    C24B H24B . 0.9500 ?
    C25B O3B . 1.3605(18) ?
    C25B C26B . 1.397(2) ?
    C26B C27B . 1.379(2) ?
    C26B H26B . 0.9500 ?
    C27B O4B . 1.3597(18) ?
    C27B C28B . 1.3915(19) ?
    C28B H28B . 0.9500 ?
    C30B O2B . 1.4184(19) ?
    C30B H30D . 0.9800 ?
    C30B H30E . 0.9800 ?
    C30B H30F . 0.9800 ?
    C31B O3B . 1.419(2) ?
    C31B H31D . 0.9800 ?
    C31B H31E . 0.9800 ?
    C31B H31F . 0.9800 ?
    C32B O4B . 1.4224(18) ?
    C32B H32D . 0.9800 ?
    C32B H32E . 0.9800 ?
    C32B H32F . 0.9800 ?
    C6C C1C . 1.3866(19) ?
    C6C C5C . 1.3957(19) ?
    C6C H6C . 0.9500 ?
    C5C O2C . 1.3614(17) ?
    C5C C4C . 1.381(2) ?
    C4C C3C . 1.397(2) ?
    C4C H4C . 0.9500 ?
    C3C O1C . 1.3613(17) ?
    C3C C2C . 1.3813(19) ?
    C2C C1C . 1.405(2) ?
    C2C H2C . 0.9500 ?
    C1C C7C . 1.4651(18) ?
    C7C C8C . 1.329(2) ?
    C7C H7C . 0.9500 ?
    C8C C9C . 1.4637(19) ?
    C8C H8C . 0.9500 ?
    C9C C14C . 1.390(2) ?
    C9C C10C . 1.392(2) ?
    C14C C13C . 1.382(2) ?
    C14C H14C . 0.9500 ?
    C13C C12C . 1.392(2) ?
    C13C H13C . 0.9500 ?
    C12C C11C . 1.3877(19) ?
    C12C C15C . 1.4766(19) ?
    C11C C10C . 1.377(2) ?
    C11C H11C . 0.9500 ?
    C10C H10C . 0.9500 ?
    C15C C16C . 1.389(2) ?
    C15C C20C . 1.393(2) ?
    C20C C19C . 1.377(2) ?
    C20C H20C . 0.9500 ?
    C19C C18C . 1.393(2) ?
    C19C H19C . 0.9500 ?
    C18C C17C . 1.388(2) ?
    C18C C21C . 1.4609(19) ?
    C17C C16C . 1.384(2) ?
    C17C H17C . 0.9500 ?
    C16C H16C . 0.9500 ?
    C21C C22C . 1.327(2) ?
    C21C H21C . 0.9500 ?
    C22C C23C . 1.4634(19) ?
    C22C H22C . 0.9500 ?
    C23C C28C . 1.3906(19) ?
    C23C C24C . 1.395(2) ?
    C28C C27C . 1.3892(19) ?
    C28C H28C . 0.9500 ?
    C27C O4C . 1.3607(17) ?
    C27C C26C . 1.383(2) ?
    C26C C25C . 1.387(2) ?
    C26C H26C . 0.9500 ?
    C25C O3C . 1.3602(17) ?
    C25C C24C . 1.3880(19) ?
    C24C H24C . 0.9500 ?
    C30C O2C . 1.4259(17) ?
    C30C H30G . 0.9800 ?
    C30C H30H . 0.9800 ?
    C30C H30I . 0.9800 ?
    C29C O1C . 1.4274(19) ?
    C29C H29G . 0.9800 ?
    C29C H29H . 0.9800 ?
    C29C H29I . 0.9800 ?
    C32C O4C . 1.4278(19) ?
    C32C H32G . 0.9800 ?
    C32C H32H . 0.9800 ?
    C32C H32I . 0.9800 ?
    C31C O3C . 1.4191(19) ?
    C31C H31G . 0.9800 ?
    C31C H31H . 0.9800 ?
    C31C H31I . 0.9800 ?
loop_
    _geom_angle_atom_site_label_1
    _geom_angle_atom_site_label_2
    _geom_angle_atom_site_label_3
    _geom_angle_site_symmetry_1
    _geom_angle_site_symmetry_3
    _geom_angle
    _geom_angle_publ_flag
    C6A C1A C2A . . 119.76(13) ?
    C6A C1A C7A . . 117.44(13) ?
    C2A C1A C7A . . 122.80(13) ?
    C3A C2A C1A . . 119.03(13) ?
    C3A C2A H2A . . 120.5 ?
    C1A C2A H2A . . 120.5 ?
    O1A C3A C2A . . 124.27(14) ?
    O1A C3A C4A . . 114.28(13) ?
    C2A C3A C4A . . 121.45(14) ?
    C5A C4A C3A . . 119.08(13) ?
    C5A C4A H4A . . 120.5 ?
    C3A C4A H4A . . 120.5 ?
    O2A C5A C4A . . 124.70(13) ?
    O2A C5A C6A . . 115.09(13) ?
    C4A C5A C6A . . 120.21(14) ?
    C1A C6A C5A . . 120.46(14) ?
    C1A C6A H6A . . 119.8 ?
    C5A C6A H6A . . 119.8 ?
    C8A C7A C1A . . 128.11(14) ?
    C8A C7A H7A . . 115.9 ?
    C1A C7A H7A . . 115.9 ?
    C7A C8A C9A . . 124.89(13) ?
    C7A C8A H8A . . 117.6 ?
    C9A C8A H8A . . 117.6 ?
    C14A C9A C10A . . 117.26(13) ?
    C14A C9A C8A . . 120.30(13) ?
    C10A C9A C8A . . 122.44(13) ?
    C11A C10A C9A . . 121.14(13) ?
    C11A C10A H10A . . 119.4 ?
    C9A C10A H10A . . 119.4 ?
    C10A C11A C12A . . 121.61(14) ?
    C10A C11A H11A . . 119.2 ?
    C12A C11A H11A . . 119.2 ?
    C13A C12A C11A . . 117.47(13) ?
    C13A C12A C15A . . 122.48(13) ?
    C11A C12A C15A . . 120.05(13) ?
    C14A C13A C12A . . 120.88(13) ?
    C14A C13A H13A . . 119.6 ?
    C12A C13A H13A . . 119.6 ?
    C13A C14A C9A . . 121.62(13) ?
    C13A C14A H14A . . 119.2 ?
    C9A C14A H14A . . 119.2 ?
    C20A C15A C16A . . 117.33(13) ?
    C20A C15A C12A . . 121.80(13) ?
    C16A C15A C12A . . 120.84(13) ?
    C17A C16A C15A . . 121.45(14) ?
    C17A C16A H16A . . 119.3 ?
    C15A C16A H16A . . 119.3 ?
    C16A C17A C18A . . 121.20(14) ?
    C16A C17A H17A . . 119.4 ?
    C18A C17A H17A . . 119.4 ?
    C17A C18A C19A . . 117.48(13) ?
    C17A C18A C21A . . 119.24(14) ?
    C19A C18A C21A . . 123.25(13) ?
    C20A C19A C18A . . 121.08(13) ?
    C20A C19A H19A . . 119.5 ?
    C18A C19A H19A . . 119.5 ?
    C19A C20A C15A . . 121.44(13) ?
    C19A C20A H20A . . 119.3 ?
    C15A C20A H20A . . 119.3 ?
    C22A C21A C18A . . 126.04(14) ?
    C22A C21A H21A . . 117.0 ?
    C18A C21A H21A . . 117.0 ?
    C21A C22A C23A . . 127.20(14) ?
    C21A C22A H22A . . 116.4 ?
    C23A C22A H22A . . 116.4 ?
    C24A C23A C28A . . 119.52(13) ?
    C24A C23A C22A . . 123.22(13) ?
    C28A C23A C22A . . 117.26(13) ?
    C23A C24A C25A . . 119.94(14) ?
    C23A C24A H24A . . 120.0 ?
    C25A C24A H24A . . 120.0 ?
    O3A C25A C26A . . 123.32(13) ?
    O3A C25A C24A . . 115.83(13) ?
    C26A C25A C24A . . 120.84(14) ?
    C25A C26A C27A . . 118.96(13) ?
    C25A C26A H26A . . 120.5 ?
    C27A C26A H26A . . 120.5 ?
    O4A C27A C28A . . 124.38(14) ?
    O4A C27A C26A . . 114.51(13) ?
    C28A C27A C26A . . 121.11(14) ?
    C27A C28A C23A . . 119.63(14) ?
    C27A C28A H28A . . 120.2 ?
    C23A C28A H28A . . 120.2 ?
    O1A C29A H29A . . 109.5 ?
    O1A C29A H29B . . 109.5 ?
    H29A C29A H29B . . 109.5 ?
    O1A C29A H29C . . 109.5 ?
    H29A C29A H29C . . 109.5 ?
    H29B C29A H29C . . 109.5 ?
    O2A C30A H30A . . 109.5 ?
    O2A C30A H30B . . 109.5 ?
    H30A C30A H30B . . 109.5 ?
    O2A C30A H30C . . 109.5 ?
    H30A C30A H30C . . 109.5 ?
    H30B C30A H30C . . 109.5 ?
    O3A C31A H31A . . 109.5 ?
    O3A C31A H31B . . 109.5 ?
    H31A C31A H31B . . 109.5 ?
    O3A C31A H31C . . 109.5 ?
    H31A C31A H31C . . 109.5 ?
    H31B C31A H31C . . 109.5 ?
    O4A C32A H32A . . 109.5 ?
    O4A C32A H32B . . 109.5 ?
    H32A C32A H32B . . 109.5 ?
    O4A C32A H32C . . 109.5 ?
    H32A C32A H32C . . 109.5 ?
    H32B C32A H32C . . 109.5 ?
    O1B C29B H29D . . 109.5 ?
    O1B C29B H29E . . 109.5 ?
    H29D C29B H29E . . 109.5 ?
    O1B C29B H29F . . 109.5 ?
    H29D C29B H29F . . 109.5 ?
    H29E C29B H29F . . 109.5 ?
    C3B C2B C1B . . 119.53(14) ?
    C3B C2B H2B . . 120.2 ?
    C1B C2B H2B . . 120.2 ?
    O1B C3B C2B . . 115.13(14) ?
    O1B C3B C4B . . 123.32(13) ?
    C2B C3B C4B . . 121.56(14) ?
    C5B C4B C3B . . 118.33(13) ?
    C5B C4B H4B . . 120.8 ?
    C3B C4B H4B . . 120.8 ?
    O2B C5B C4B . . 124.50(14) ?
    O2B C5B C6B . . 114.80(14) ?
    C4B C5B C6B . . 120.71(14) ?
    C5B C6B C1B . . 120.73(14) ?
    C5B C6B H6B . . 119.6 ?
    C1B C6B H6B . . 119.6 ?
    C2B C1B C6B . . 119.13(13) ?
    C2B C1B C7B . . 123.39(14) ?
    C6B C1B C7B . . 117.48(14) ?
    C8B C7B C1B . . 128.17(14) ?
    C8B C7B H7B . . 115.9 ?
    C1B C7B H7B . . 115.9 ?
    C7B C8B C9B . . 125.49(14) ?
    C7B C8B H8B . . 117.3 ?
    C9B C8B H8B . . 117.3 ?
    C14B C9B C10B . . 117.48(13) ?
    C14B C9B C8B . . 119.89(13) ?
    C10B C9B C8B . . 122.63(13) ?
    C11B C10B C9B . . 121.01(13) ?
    C11B C10B H10B . . 119.5 ?
    C9B C10B H10B . . 119.5 ?
    C10B C11B C12B . . 121.56(13) ?
    C10B C11B H11B . . 119.2 ?
    C12B C11B H11B . . 119.2 ?
    C13B C12B C11B . . 117.30(13) ?
    C13B C12B C15B . . 121.30(13) ?
    C11B C12B C15B . . 121.40(13) ?
    C14B C13B C12B . . 121.20(14) ?
    C14B C13B H13B . . 119.4 ?
    C12B C13B H13B . . 119.4 ?
    C13B C14B C9B . . 121.44(14) ?
    C13B C14B H14B . . 119.3 ?
    C9B C14B H14B . . 119.3 ?
    C16B C15B C20B . . 117.71(13) ?
    C16B C15B C12B . . 121.83(13) ?
    C20B C15B C12B . . 120.47(13) ?
    C17B C16B C15B . . 120.92(14) ?
    C17B C16B H16B . . 119.5 ?
    C15B C16B H16B . . 119.5 ?
    C16B C17B C18B . . 121.51(14) ?
    C16B C17B H17B . . 119.2 ?
    C18B C17B H17B . . 119.2 ?
    C17B C18B C19B . . 117.37(13) ?
    C17B C18B C21B . . 119.56(13) ?
    C19B C18B C21B . . 123.07(13) ?
    C20B C19B C18B . . 121.23(14) ?
    C20B C19B H19B . . 119.4 ?
    C18B C19B H19B . . 119.4 ?
    C19B C20B C15B . . 121.26(14) ?
    C19B C20B H20B . . 119.4 ?
    C15B C20B H20B . . 119.4 ?
    C22B C21B C18B . . 125.08(14) ?
    C22B C21B H21B . . 117.5 ?
    C18B C21B H21B . . 117.5 ?
    C21B C22B C23B . . 127.82(14) ?
    C21B C22B H22B . . 116.1 ?
    C23B C22B H22B . . 116.1 ?
    C28B C23B C24B . . 119.66(13) ?
    C28B C23B C22B . . 117.36(13) ?
    C24B C23B C22B . . 122.98(13) ?
    C25B C24B C23B . . 119.19(14) ?
    C25B C24B H24B . . 120.4 ?
    C23B C24B H24B . . 120.4 ?
    O3B C25B C24B . . 124.61(14) ?
    O3B C25B C26B . . 114.15(13) ?
    C24B C25B C26B . . 121.24(13) ?
    C27B C26B C25B . . 118.99(13) ?
    C27B C26B H26B . . 120.5 ?
    C25B C26B H26B . . 120.5 ?
    O4B C27B C26B . . 124.28(13) ?
    O4B C27B C28B . . 115.31(13) ?
    C26B C27B C28B . . 120.41(13) ?
    C23B C28B C27B . . 120.48(14) ?
    C23B C28B H28B . . 119.8 ?
    C27B C28B H28B . . 119.8 ?
    O2B C30B H30D . . 109.5 ?
    O2B C30B H30E . . 109.5 ?
    H30D C30B H30E . . 109.5 ?
    O2B C30B H30F . . 109.5 ?
    H30D C30B H30F . . 109.5 ?
    H30E C30B H30F . . 109.5 ?
    O3B C31B H31D . . 109.5 ?
    O3B C31B H31E . . 109.5 ?
    H31D C31B H31E . . 109.5 ?
    O3B C31B H31F . . 109.5 ?
    H31D C31B H31F . . 109.5 ?
    H31E C31B H31F . . 109.5 ?
    O4B C32B H32D . . 109.5 ?
    O4B C32B H32E . . 109.5 ?
    H32D C32B H32E . . 109.5 ?
    O4B C32B H32F . . 109.5 ?
    H32D C32B H32F . . 109.5 ?
    H32E C32B H32F . . 109.5 ?
    C1C C6C C5C . . 120.45(13) ?
    C1C C6C H6C . . 119.8 ?
    C5C C6C H6C . . 119.8 ?
    O2C C5C C4C . . 124.48(13) ?
    O2C C5C C6C . . 115.20(13) ?
    C4C C5C C6C . . 120.31(13) ?
    C5C C4C C3C . . 118.99(13) ?
    C5C C4C H4C . . 120.5 ?
    C3C C4C H4C . . 120.5 ?
    O1C C3C C2C . . 124.23(13) ?
    O1C C3C C4C . . 114.29(12) ?
    C2C C3C C4C . . 121.47(13) ?
    C3C C2C C1C . . 119.16(13) ?
    C3C C2C H2C . . 120.4 ?
    C1C C2C H2C . . 120.4 ?
    C6C C1C C2C . . 119.61(13) ?
    C6C C1C C7C . . 118.07(13) ?
    C2C C1C C7C . . 122.31(13) ?
    C8C C7C C1C . . 127.38(13) ?
    C8C C7C H7C . . 116.3 ?
    C1C C7C H7C . . 116.3 ?
    C7C C8C C9C . . 125.69(13) ?
    C7C C8C H8C . . 117.2 ?
    C9C C8C H8C . . 117.2 ?
    C14C C9C C10C . . 116.93(13) ?
    C14C C9C C8C . . 119.64(13) ?
    C10C C9C C8C . . 123.42(13) ?
    C13C C14C C9C . . 121.58(14) ?
    C13C C14C H14C . . 119.2 ?
    C9C C14C H14C . . 119.2 ?
    C14C C13C C12C . . 121.57(14) ?
    C14C C13C H13C . . 119.2 ?
    C12C C13C H13C . . 119.2 ?
    C11C C12C C13C . . 116.48(13) ?
    C11C C12C C15C . . 121.35(13) ?
    C13C C12C C15C . . 122.17(13) ?
    C10C C11C C12C . . 122.23(14) ?
    C10C C11C H11C . . 118.9 ?
    C12C C11C H11C . . 118.9 ?
    C11C C10C C9C . . 121.22(13) ?
    C11C C10C H10C . . 119.4 ?
    C9C C10C H10C . . 119.4 ?
    C16C C15C C20C . . 116.37(13) ?
    C16C C15C C12C . . 122.08(13) ?
    C20C C15C C12C . . 121.52(13) ?
    C19C C20C C15C . . 122.10(14) ?
    C19C C20C H20C . . 118.9 ?
    C15C C20C H20C . . 118.9 ?
    C20C C19C C18C . . 121.35(14) ?
    C20C C19C H19C . . 119.3 ?
    C18C C19C H19C . . 119.3 ?
    C17C C18C C19C . . 116.81(13) ?
    C17C C18C C21C . . 120.05(13) ?
    C19C C18C C21C . . 123.15(13) ?
    C16C C17C C18C . . 121.65(15) ?
    C16C C17C H17C . . 119.2 ?
    C18C C17C H17C . . 119.2 ?
    C17C C16C C15C . . 121.70(14) ?
    C17C C16C H16C . . 119.1 ?
    C15C C16C H16C . . 119.1 ?
    C22C C21C C18C . . 125.94(14) ?
    C22C C21C H21C . . 117.0 ?
    C18C C21C H21C . . 117.0 ?
    C21C C22C C23C . . 127.19(14) ?
    C21C C22C H22C . . 116.4 ?
    C23C C22C H22C . . 116.4 ?
    C28C C23C C24C . . 119.95(13) ?
    C28C C23C C22C . . 117.63(13) ?
    C24C C23C C22C . . 122.43(13) ?
    C27C C28C C23C . . 119.94(13) ?
    C27C C28C H28C . . 120.0 ?
    C23C C28C H28C . . 120.0 ?
    O4C C27C C26C . . 115.61(12) ?
    O4C C27C C28C . . 123.97(13) ?
    C26C C27C C28C . . 120.41(13) ?
    C27C C26C C25C . . 119.49(13) ?
    C27C C26C H26C . . 120.3 ?
    C25C C26C H26C . . 120.3 ?
    O3C C25C C26C . . 115.12(12) ?
    O3C C25C C24C . . 123.99(13) ?
    C26C C25C C24C . . 120.89(13) ?
    C25C C24C C23C . . 119.31(13) ?
    C25C C24C H24C . . 120.3 ?
    C23C C24C H24C . . 120.3 ?
    O2C C30C H30G . . 109.5 ?
    O2C C30C H30H . . 109.5 ?
    H30G C30C H30H . . 109.5 ?
    O2C C30C H30I . . 109.5 ?
    H30G C30C H30I . . 109.5 ?
    H30H C30C H30I . . 109.5 ?
    O1C C29C H29G . . 109.5 ?
    O1C C29C H29H . . 109.5 ?
    H29G C29C H29H . . 109.5 ?
    O1C C29C H29I . . 109.5 ?
    H29G C29C H29I . . 109.5 ?
    H29H C29C H29I . . 109.5 ?
    O4C C32C H32G . . 109.5 ?
    O4C C32C H32H . . 109.5 ?
    H32G C32C H32H . . 109.5 ?
    O4C C32C H32I . . 109.5 ?
    H32G C32C H32I . . 109.5 ?
    H32H C32C H32I . . 109.5 ?
    O3C C31C H31G . . 109.5 ?
    O3C C31C H31H . . 109.5 ?
    H31G C31C H31H . . 109.5 ?
    O3C C31C H31I . . 109.5 ?
    H31G C31C H31I . . 109.5 ?
    H31H C31C H31I . . 109.5 ?
    C3A O1A C29A . . 116.65(12) ?
    C5A O2A C30A . . 117.18(13) ?
    C25A O3A C31A . . 118.07(12) ?
    C27A O4A C32A . . 117.23(12) ?
    C3B O1B C29B . . 118.41(13) ?
    C5B O2B C30B . . 117.89(13) ?
    C25B O3B C31B . . 116.87(12) ?
    C27B O4B C32B . . 116.82(12) ?
    C5C O2C C30C . . 117.52(12) ?
    C3C O1C C29C . . 117.02(12) ?
    C27C O4C C32C . . 117.52(12) ?
    C25C O3C C31C . . 117.45(12) ?
loop_
    _geom_torsion_atom_site_label_1
    _geom_torsion_atom_site_label_2
    _geom_torsion_atom_site_label_3
    _geom_torsion_atom_site_label_4
    _geom_torsion_site_symmetry_1
    _geom_torsion_site_symmetry_2
    _geom_torsion_site_symmetry_3
    _geom_torsion_site_symmetry_4
    _geom_torsion
    _geom_torsion_publ_flag
    C6A C1A C2A C3A . . . . -0.5(2) ?
    C7A C1A C2A C3A . . . . 179.58(14) ?
    C1A C2A C3A O1A . . . . 179.44(14) ?
    C1A C2A C3A C4A . . . . 0.0(2) ?
    O1A C3A C4A C5A . . . . -178.75(13) ?
    C2A C3A C4A C5A . . . . 0.8(2) ?
    C3A C4A C5A O2A . . . . 179.50(14) ?
    C3A C4A C5A C6A . . . . -0.9(2) ?
    C2A C1A C6A C5A . . . . 0.4(2) ?
    C7A C1A C6A C5A . . . . -179.74(13) ?
    O2A C5A C6A C1A . . . . 179.98(14) ?
    C4A C5A C6A C1A . . . . 0.4(2) ?
    C6A C1A C7A C8A . . . . -173.06(16) ?
    C2A C1A C7A C8A . . . . 6.8(2) ?
    C1A C7A C8A C9A . . . . -179.23(14) ?
    C7A C8A C9A C14A . . . . 179.00(15) ?
    C7A C8A C9A C10A . . . . -0.4(2) ?
    C14A C9A C10A C11A . . . . 0.5(2) ?
    C8A C9A C10A C11A . . . . 179.95(14) ?
    C9A C10A C11A C12A . . . . 0.2(2) ?
    C10A C11A C12A C13A . . . . -1.0(2) ?
    C10A C11A C12A C15A . . . . 179.27(14) ?
    C11A C12A C13A C14A . . . . 1.1(2) ?
    C15A C12A C13A C14A . . . . -179.21(13) ?
    C12A C13A C14A C9A . . . . -0.4(2) ?
    C10A C9A C14A C13A . . . . -0.4(2) ?
    C8A C9A C14A C13A . . . . -179.89(13) ?
    C13A C12A C15A C20A . . . . -31.9(2) ?
    C11A C12A C15A C20A . . . . 147.87(15) ?
    C13A C12A C15A C16A . . . . 150.00(15) ?
    C11A C12A C15A C16A . . . . -30.3(2) ?
    C20A C15A C16A C17A . . . . -1.5(2) ?
    C12A C15A C16A C17A . . . . 176.78(15) ?
    C15A C16A C17A C18A . . . . 0.9(3) ?
    C16A C17A C18A C19A . . . . 0.3(2) ?
    C16A C17A C18A C21A . . . . 178.35(15) ?
    C17A C18A C19A C20A . . . . -0.7(2) ?
    C21A C18A C19A C20A . . . . -178.74(14) ?
    C18A C19A C20A C15A . . . . 0.1(2) ?
    C16A C15A C20A C19A . . . . 1.0(2) ?
    C12A C15A C20A C19A . . . . -177.24(13) ?
    C17A C18A C21A C22A . . . . -166.43(16) ?
    C19A C18A C21A C22A . . . . 11.5(2) ?
    C18A C21A C22A C23A . . . . 178.86(14) ?
    C21A C22A C23A C24A . . . . -3.0(2) ?
    C21A C22A C23A C28A . . . . 176.53(15) ?
    C28A C23A C24A C25A . . . . -0.5(2) ?
    C22A C23A C24A C25A . . . . 179.02(13) ?
    C23A C24A C25A O3A . . . . 179.81(13) ?
    C23A C24A C25A C26A . . . . 0.2(2) ?
    O3A C25A C26A C27A . . . . -179.18(13) ?
    C24A C25A C26A C27A . . . . 0.5(2) ?
    C25A C26A C27A O4A . . . . -179.96(13) ?
    C25A C26A C27A C28A . . . . -0.7(2) ?
    O4A C27A C28A C23A . . . . 179.51(13) ?
    C26A C27A C28A C23A . . . . 0.3(2) ?
    C24A C23A C28A C27A . . . . 0.3(2) ?
    C22A C23A C28A C27A . . . . -179.27(13) ?
    C1B C2B C3B O1B . . . . -179.80(13) ?
    C1B C2B C3B C4B . . . . -0.1(2) ?
    O1B C3B C4B C5B . . . . 179.74(14) ?
    C2B C3B C4B C5B . . . . 0.1(2) ?
    C3B C4B C5B O2B . . . . -179.20(14) ?
    C3B C4B C5B C6B . . . . 0.5(2) ?
    O2B C5B C6B C1B . . . . 178.66(14) ?
    C4B C5B C6B C1B . . . . -1.1(2) ?
    C3B C2B C1B C6B . . . . -0.4(2) ?
    C3B C2B C1B C7B . . . . -179.55(13) ?
    C5B C6B C1B C2B . . . . 1.0(2) ?
    C5B C6B C1B C7B . . . . -179.80(13) ?
    C2B C1B C7B C8B . . . . -2.4(2) ?
    C6B C1B C7B C8B . . . . 178.46(15) ?
    C1B C7B C8B C9B . . . . 179.96(14) ?
    C7B C8B C9B C14B . . . . 168.33(16) ?
    C7B C8B C9B C10B . . . . -11.0(2) ?
    C14B C9B C10B C11B . . . . 0.8(2) ?
    C8B C9B C10B C11B . . . . -179.79(14) ?
    C9B C10B C11B C12B . . . . -0.2(2) ?
    C10B C11B C12B C13B . . . . -0.8(2) ?
    C10B C11B C12B C15B . . . . 178.33(13) ?
    C11B C12B C13B C14B . . . . 1.3(2) ?
    C15B C12B C13B C14B . . . . -177.88(14) ?
    C12B C13B C14B C9B . . . . -0.7(2) ?
    C10B C9B C14B C13B . . . . -0.4(2) ?
    C8B C9B C14B C13B . . . . -179.78(15) ?
    C13B C12B C15B C16B . . . . -149.58(15) ?
    C11B C12B C15B C16B . . . . 31.3(2) ?
    C13B C12B C15B C20B . . . . 29.9(2) ?
    C11B C12B C15B C20B . . . . -149.26(14) ?
    C20B C15B C16B C17B . . . . -0.9(2) ?
    C12B C15B C16B C17B . . . . 178.55(13) ?
    C15B C16B C17B C18B . . . . 0.4(2) ?
    C16B C17B C18B C19B . . . . 0.4(2) ?
    C16B C17B C18B C21B . . . . -179.96(14) ?
    C17B C18B C19B C20B . . . . -0.7(2) ?
    C21B C18B C19B C20B . . . . 179.72(14) ?
    C18B C19B C20B C15B . . . . 0.1(2) ?
    C16B C15B C20B C19B . . . . 0.7(2) ?
    C12B C15B C20B C19B . . . . -178.81(14) ?
    C17B C18B C21B C22B . . . . 177.60(15) ?
    C19B C18B C21B C22B . . . . -2.8(2) ?
    C18B C21B C22B C23B . . . . 179.20(14) ?
    C21B C22B C23B C28B . . . . 175.56(15) ?
    C21B C22B C23B C24B . . . . -4.5(2) ?
    C28B C23B C24B C25B . . . . 1.6(2) ?
    C22B C23B C24B C25B . . . . -178.41(13) ?
    C23B C24B C25B O3B . . . . 179.65(14) ?
    C23B C24B C25B C26B . . . . -0.7(2) ?
    O3B C25B C26B C27B . . . . 178.71(13) ?
    C24B C25B C26B C27B . . . . -1.0(2) ?
    C25B C26B C27B O4B . . . . -178.84(13) ?
    C25B C26B C27B C28B . . . . 1.8(2) ?
    C24B C23B C28B C27B . . . . -0.8(2) ?
    C22B C23B C28B C27B . . . . 179.17(13) ?
    O4B C27B C28B C23B . . . . 179.68(13) ?
    C26B C27B C28B C23B . . . . -0.9(2) ?
    C1C C6C C5C O2C . . . . -178.51(13) ?
    C1C C6C C5C C4C . . . . 0.5(2) ?
    O2C C5C C4C C3C . . . . 178.37(13) ?
    C6C C5C C4C C3C . . . . -0.5(2) ?
    C5C C4C C3C O1C . . . . -179.65(13) ?
    C5C C4C C3C C2C . . . . 0.3(2) ?
    O1C C3C C2C C1C . . . . 179.92(14) ?
    C4C C3C C2C C1C . . . . 0.0(2) ?
    C5C C6C C1C C2C . . . . -0.2(2) ?
    C5C C6C C1C C7C . . . . 179.33(13) ?
    C3C C2C C1C C6C . . . . 0.0(2) ?
    C3C C2C C1C C7C . . . . -179.55(13) ?
    C6C C1C C7C C8C . . . . 178.32(15) ?
    C2C C1C C7C C8C . . . . -2.2(2) ?
    C1C C7C C8C C9C . . . . 178.72(14) ?
    C7C C8C C9C C14C . . . . -170.93(16) ?
    C7C C8C C9C C10C . . . . 7.9(2) ?
    C10C C9C C14C C13C . . . . -0.4(3) ?
    C8C C9C C14C C13C . . . . 178.54(16) ?
    C9C C14C C13C C12C . . . . 0.7(3) ?
    C14C C13C C12C C11C . . . . -0.7(3) ?
    C14C C13C C12C C15C . . . . 178.57(16) ?
    C13C C12C C11C C10C . . . . 0.4(2) ?
    C15C C12C C11C C10C . . . . -178.83(15) ?
    C12C C11C C10C C9C . . . . -0.2(3) ?
    C14C C9C C10C C11C . . . . 0.1(2) ?
    C8C C9C C10C C11C . . . . -178.75(15) ?
    C11C C12C C15C C16C . . . . 2.9(2) ?
    C13C C12C C15C C16C . . . . -176.30(16) ?
    C11C C12C C15C C20C . . . . -175.23(15) ?
    C13C C12C C15C C20C . . . . 5.5(2) ?
    C16C C15C C20C C19C . . . . -0.4(2) ?
    C12C C15C C20C C19C . . . . 177.83(15) ?
    C15C C20C C19C C18C . . . . 0.0(3) ?
    C20C C19C C18C C17C . . . . -0.3(3) ?
    C20C C19C C18C C21C . . . . 179.99(15) ?
    C19C C18C C17C C16C . . . . 1.1(3) ?
    C21C C18C C17C C16C . . . . -179.18(16) ?
    C18C C17C C16C C15C . . . . -1.6(3) ?
    C20C C15C C16C C17C . . . . 1.2(3) ?
    C12C C15C C16C C17C . . . . -177.03(16) ?
    C17C C18C C21C C22C . . . . 168.93(16) ?
    C19C C18C C21C C22C . . . . -11.3(2) ?
    C18C C21C C22C C23C . . . . 179.92(14) ?
    C21C C22C C23C C28C . . . . -171.75(15) ?
    C21C C22C C23C C24C . . . . 8.0(2) ?
    C24C C23C C28C C27C . . . . -0.2(2) ?
    C22C C23C C28C C27C . . . . 179.64(13) ?
    C23C C28C C27C O4C . . . . -179.64(13) ?
    C23C C28C C27C C26C . . . . 0.1(2) ?
    O4C C27C C26C C25C . . . . 179.99(13) ?
    C28C C27C C26C C25C . . . . 0.3(2) ?
    C27C C26C C25C O3C . . . . 179.86(13) ?
    C27C C26C C25C C24C . . . . -0.5(2) ?
    O3C C25C C24C C23C . . . . -179.99(14) ?
    C26C C25C C24C C23C . . . . 0.4(2) ?
    C28C C23C C24C C25C . . . . -0.1(2) ?
    C22C C23C C24C C25C . . . . -179.86(13) ?
    C2A C3A O1A C29A . . . . 7.8(2) ?
    C4A C3A O1A C29A . . . . -172.69(14) ?
    C4A C5A O2A C30A . . . . -10.2(2) ?
    C6A C5A O2A C30A . . . . 170.20(15) ?
    C26A C25A O3A C31A . . . . -3.1(2) ?
    C24A C25A O3A C31A . . . . 177.21(14) ?
    C28A C27A O4A C32A . . . . 5.3(2) ?
    C26A C27A O4A C32A . . . . -175.46(14) ?
    C2B C3B O1B C29B . . . . -173.65(13) ?
    C4B C3B O1B C29B . . . . 6.7(2) ?
    C4B C5B O2B C30B . . . . -8.0(2) ?
    C6B C5B O2B C30B . . . . 172.27(15) ?
    C24B C25B O3B C31B . . . . -7.4(2) ?
    C26B C25B O3B C31B . . . . 172.87(13) ?
    C26B C27B O4B C32B . . . . 10.7(2) ?
    C28B C27B O4B C32B . . . . -169.93(14) ?
    C4C C5C O2C C30C . . . . 5.9(2) ?
    C6C C5C O2C C30C . . . . -175.15(13) ?
    C2C C3C O1C C29C . . . . -12.6(2) ?
    C4C C3C O1C C29C . . . . 167.30(13) ?
    C26C C27C O4C C32C . . . . 172.34(14) ?
    C28C C27C O4C C32C . . . . -7.9(2) ?
    C26C C25C O3C C31C . . . . -170.26(14) ?
    C24C C25C O3C C31C . . . . 10.1(2) ?
data_global
_journal_date_recd_electronic     2011-02-10
_journal_date_accepted     2011-04-06
_journal_name_full     'Acta Crystallographica, Section E'
_journal_year     2011
_journal_volume     67
_journal_issue      5
_journal_page_first     o1112
_journal_page_last     o1113
_journal_paper_category     QO
_journal_coeditor_code     VM2079
_publ_contact_author_name     'Frank Blockhuys'
_publ_contact_author_address
;
Department of Chemistry
University of Antwerp
Universiteitsplein 1
B-2610 Antwerp
Belgium
;
_publ_contact_author_email     'frank.blockhuys@ua.ac.be'
_publ_contact_author_fax     '+3232652310'
_publ_contact_author_phone     '+3232652365'
_publ_section_title
;
4,4'-Bis[2-(3,5-dimethoxyphenyl)ethenyl]biphenyl
;
loop_
    _publ_author_name
    _publ_author_footnote
    _publ_author_address
    'Collas, Alain' .
;
Department of Chemistry
University of Antwerp
Universiteitsplein 1
B-2610 Antwerp
Belgium
;
    'Zeller, Matthias' .
;
Youngstown State University,
One University Plaza
Youngstown
Ohio 44555-3663
USA
;
    'Blockhuys, Frank' .
;
Department of Chemistry
University of Antwerp
Universiteitsplein 1
B-2610 Antwerp
Belgium
;
