# Supplementary material for: 4,4′-Bis[2-(3,5-dimeth­oxy­phen­yl)ethen­yl]biphen­yl
Source: Acta Crystallogr Sect E Struct Rep Online. 2011 Apr 13;67(Pt 5):o1112–3. doi: 10.1107/S1600536811012888 (PMC3089291; doi:10.1107/S1600536811012888)
Supplement: Supplementary file 2 [file e-67-o1112-Isup2.hkl]

#
# h,k,l, Fc-squared, Fo-squared, sigma(Fo-squared) and status flag
#
data_I
_shelx_title ' BF35low_0m in P2(1)/c'
_shelx_refln_list_code          4
_shelx_F_calc_maximum      440.18
_exptl_crystal_F_000      3048.00
_reflns_d_resolution_high  0.7500
 
loop_
 _symmetry_equiv_pos_as_xyz
 'x, y, z'
 '-x, y+1/2, -z+1/2'
 '-x, -y, -z'
 'x, -y-1/2, z-1/2'
 
_cell_length_a    11.8208
_cell_length_b    27.8964
_cell_length_c    22.8748
_cell_angle_alpha  90.000
_cell_angle_beta   99.723
_cell_angle_gamma  90.000
 
_shelx_F_squared_multiplier     1.000
 
loop_
 _refln_index_h
 _refln_index_k
 _refln_index_l
 _refln_F_squared_calc
 _refln_F_squared_meas
 _refln_F_squared_sigma
 _refln_observed_status
   1   0   0        0.39       12.47      2.49 o
   3   0   0      443.14      346.11     14.97 o
   4   0   0    13195.24    14216.82    275.04 o
   5   0   0        0.03        3.18      8.39 o
   6   0   0    35786.01    43884.07    844.34 o
   7   0   0        6.51        2.77      7.79 o
   8   0   0     9469.31    10494.81    208.43 o
   9   0   0       46.42       50.38     10.56 o
  10   0   0       28.37       18.79     11.63 o
  11   0   0       41.57        8.07     13.55 o
  12   0   0      601.98      557.71     34.75 o
  13   0   0       28.15       33.18     19.77 o
  14   0   0      705.77      797.33     68.59 o
  15   0   0       64.20       89.79     32.42 o
   1   1   0       29.68       17.54      1.78 o
   2   1   0      123.62       78.39      4.23 o
   3   1   0     1717.96     1860.37     29.94 o
   4   1   0      360.44      237.13      7.59 o
   5   1   0       93.17      148.78      5.94 o
   6   1   0       10.86       -3.04      5.17 o
   7   1   0      566.22      645.38     15.89 o
   8   1   0        0.05       -6.11      6.11 o
   9   1   0      275.91      275.33     11.47 o
  10   1   0      179.28      182.31     10.89 o
  11   1   0      467.39      393.32     17.68 o
  12   1   0       51.60       42.20     13.65 o
  13   1   0      158.75      166.96     17.79 o
  14   1   0      329.32      387.55     26.82 o
  15   1   0      224.03      235.76     29.98 o
   1   2   0      517.91      443.71     51.13 o
   2   2   0       38.06       21.48      2.42 o
   3   2   0      112.08      203.80      6.56 o
   4   2   0      671.40      472.06     13.40 o
   5   2   0     1039.24     1346.20     23.82 o
   6   2   0      458.64      439.40     11.20 o
   7   2   0     1496.26     1650.15     27.57 o
   8   2   0      116.94       92.08      8.23 o
   9   2   0     1123.50     1149.69     23.13 o
  10   2   0       29.32       15.86     12.27 o
  11   2   0     3742.02     3384.91     60.80 o
  12   2   0        8.58        2.33     12.87 o
  13   2   0      253.49      292.69     20.28 o
  14   2   0        1.04        3.15     16.75 o
  15   2   0      492.07      590.78     32.71 o
   1   3   0      114.53       48.86      4.39 o
   2   3   0    21873.83    25808.32    351.03 o
   3   3   0      539.45      366.80     13.32 o
   4   3   0      917.39     1161.30     21.42 o
   5   3   0       35.12       19.63      6.37 o
   6   3   0     8008.65     9800.41    136.76 o
   7   3   0      802.22      723.08     15.49 o
   8   3   0     3354.12     2785.68     47.06 o
   9   3   0      244.81      205.33     10.78 o
  10   3   0     1915.65     1884.85     33.40 o
  11   3   0       18.70        8.33     10.82 o
  12   3   0      988.98     1023.53     31.65 o
  13   3   0        0.05      -11.44     20.92 o
  14   3   0      379.14      518.54     29.80 o
  15   3   0      184.64      231.24     23.94 o
   0   4   0        7.64       21.05      2.88 o
   1   4   0       83.02       48.12      4.92 o
   2   4   0       25.15       15.41      3.23 o
   3   4   0      322.48      229.43      8.29 o
   4   4   0      142.24       78.19      4.25 o
   5   4   0       54.43        3.92      7.81 o
   6   4   0      227.04      207.89      8.33 o
   7   4   0       37.51       39.41      6.30 o
   8   4   0       81.00       53.86      7.00 o
   9   4   0     2484.84     2452.62     43.21 o
  10   4   0        1.50       -1.74      8.08 o
  11   4   0     3901.46     3379.12     60.90 o
  12   4   0       20.46       16.87     13.05 o
  13   4   0       34.18        9.87     14.84 o
  14   4   0       10.59       14.92     17.27 o
  15   4   0     1006.27     1183.07     44.68 o
   1   5   0     2901.34     2834.83     43.77 o
   2   5   0      120.20       85.21      7.77 o
   3   5   0     1812.75     1587.24     37.84 o
   4   5   0      230.33      178.76      6.63 o
   5   5   0      757.24      745.88     19.32 o
   6   5   0       44.91       39.32      5.34 o
   7   5   0       74.85       45.60      5.89 o
   8   5   0       67.48       52.04      7.00 o
   9   5   0      368.19      405.25     14.86 o
  10   5   0      131.28      133.41     11.89 o
  11   5   0      467.65      420.25     17.83 o
  12   5   0        1.98       -4.66     11.89 o
  13   5   0       30.90       40.79     16.55 o
  14   5   0       89.18      121.16     21.00 o
  15   5   0      484.93      557.18     32.37 o
   1   6   0       21.02        5.12      3.50 o
   2   6   0     7462.58     8795.80    131.59 o
   3   6   0      319.29      218.84      7.44 o
   4   6   0     6015.79     6705.45     93.64 o
   5   6   0      477.91      483.44     20.94 o
   6   6   0     1770.73     1920.64     30.50 o
   7   6   0      183.55      151.24      9.67 o
   8   6   0    22724.04    23325.28    320.78 o
   9   6   0      162.76      149.37     10.10 o
  10   6   0     4828.39     4647.81     79.11 o
  11   6   0      182.13      151.33     13.23 o
  12   6   0      197.25      223.57     17.56 o
  13   6   0        4.92       -1.40     15.24 o
  14   6   0      945.32     1429.61     48.68 o
  15   6   0      199.92      234.24     23.49 o
   1   7   0     8836.22     8522.70    117.41 o
   2   7   0      935.73      694.23     18.12 o
   3   7   0     4590.72     4330.40     61.22 o
   4   7   0      594.72      534.72     12.57 o
   5   7   0     1492.94     1714.55     27.28 o
   6   7   0      603.37      490.42     12.37 o
   7   7   0      231.12      295.18     10.26 o
   8   7   0      551.92      508.65     14.36 o
   9   7   0      201.17      199.05     11.26 o
  10   7   0       55.87       70.01     11.09 o
  11   7   0      381.52      284.53     18.13 o
  12   7   0       30.11       25.59     12.98 o
  13   7   0       21.85       54.34     17.79 o
  14   7   0        1.40        7.82     16.92 o
  15   7   0      118.80      159.70     21.34 o
   0   8   0     1337.28     1038.14     23.49 o
   1   8   0     4978.33     5030.19     70.57 o
   2   8   0        1.22        7.36      4.01 o
   3   8   0     2047.58     2227.78     36.36 o
   4   8   0       20.68       16.28      3.98 o
   5   8   0        1.23       -3.16      4.30 o
   6   8   0      126.23      121.40      8.39 o
   7   8   0       46.01       35.39      6.25 o
   8   8   0      383.22      386.67     22.49 o
   9   8   0     1414.02     1404.43     28.70 o
  10   8   0      574.48      500.90     27.13 o
  11   8   0        0.27        9.84     13.68 o
  12   8   0       10.94       11.56     12.75 o
  13   8   0      250.08      242.22     22.19 o
  14   8   0       97.23       93.61     19.71 o
  15   8   0      367.53      428.79     28.69 o
   1   9   0       96.73       53.51      4.09 o
   2   9   0     3642.35     4469.01     69.11 o
   3   9   0      527.74      402.73     20.07 o
   4   9   0      746.99     1221.04     20.40 o
   5   9   0      448.19      436.87     10.87 o
   6   9   0     1920.93     2512.18     38.60 o
   7   9   0      487.40      462.27     12.80 o
   8   9   0    28348.42    29395.85    403.52 o
   9   9   0      672.54      664.39     22.40 o
  10   9   0     1777.15     1923.00     44.57 o
  11   9   0      104.88      105.35     14.33 o
  12   9   0       27.27       16.08     12.89 o
  13   9   0       33.48       31.70     16.75 o
  14   9   0      848.03     1252.80     44.68 o
  15   9   0       46.86       60.28     56.12 o
   0  10   0     6294.34     5510.85    109.64 o
   1  10   0      281.63      312.61      8.55 o
   2  10   0       18.03       29.83      4.94 o
   3  10   0      146.12      210.32      9.12 o
   4  10   0      645.59      576.72     18.15 o
   5  10   0     1496.91     1747.76     28.12 o
   6  10   0       24.13       25.83      6.56 o
   7  10   0     1943.24     2025.56     33.13 o
   8  10   0       12.27       17.10      7.89 o
   9  10   0     1606.34     1663.08     55.80 o
  10  10   0        2.54      -11.32     11.32 o
  11  10   0      729.72      620.25     25.23 o
  12  10   0       87.44       54.83     14.17 o
  13  10   0       11.46       -5.43     13.79 o
  14  10   0       27.06       20.23     16.67 o
   1  11   0      109.96      144.40      6.56 o
   2  11   0      870.57      917.86     16.13 o
   3  11   0     8985.60     9918.27    150.08 o
   4  11   0       44.93       74.16      6.58 o
   5  11   0      972.90     1140.38     22.76 o
   6  11   0      225.85      164.02      7.55 o
   7  11   0      239.96      229.07     11.35 o
   8  11   0      693.04      672.75     32.24 o
   9  11   0       95.30       83.68     15.48 o
  10  11   0        1.60      -12.03     12.03 o
  11  11   0      486.09      407.91     21.74 o
  12  11   0        4.18      -12.58     12.58 o
  13  11   0      106.54       92.58     21.96 o
  14  11   0        0.00       29.46     17.07 o
   0  12   0     4105.23     3910.45     94.54 o
   1  12   0        1.52       -3.94      3.94 o
   2  12   0      511.26      645.11     14.26 o
   3  12   0        3.16       -5.34      6.32 o
   4  12   0     5104.76     6683.07    103.80 o
   5  12   0        1.46        5.24      5.98 o
   6  12   0      976.74     1446.68     28.41 o
   7  12   0      241.22      211.12     10.85 o
   8  12   0    18752.24    19829.45    299.11 o
   9  12   0      557.78      423.06     19.56 o
  10  12   0      549.40      573.50     25.84 o
  11  12   0      378.83      378.87     20.53 o
  12  12   0       18.19       -7.99     12.89 o
  13  12   0       18.78       13.14     14.40 o
  14  12   0     2734.72     2977.29     78.67 o
   1  13   0      199.22      208.62      7.89 o
   2  13   0      365.22      296.86      9.36 o
   3  13   0     1248.44     1797.44     32.41 o
   4  13   0       90.23       61.02      7.08 o
   5  13   0        7.28        7.55      5.78 o
   6  13   0       50.02       49.38      7.56 o
   7  13   0      830.83      952.74     22.41 o
   8  13   0     1319.37     1237.80     32.56 o
   9  13   0     3504.15     3390.15     68.05 o
  10  13   0      121.53       74.40     15.71 o
  11  13   0     3059.40     2798.13     60.49 o
  12  13   0      127.49       88.00     15.58 o
  13  13   0      345.44      346.11     28.80 o
  14  13   0       24.20       34.69     27.19 o
   0  14   0       18.81       16.21      8.82 o
   1  14   0      107.56       68.83      5.94 o
   2  14   0       24.36       16.50      4.76 o
   3  14   0     1526.26     1741.86     31.95 o
   4  14   0      217.32      222.13     12.26 o
   5  14   0      396.99      402.60     13.35 o
   6  14   0      479.16      494.04     15.47 o
   7  14   0      994.48      968.11     22.87 o
   8  14   0       33.36       18.30     11.77 o
   9  14   0      448.38      389.70     22.53 o
  10  14   0        4.90      -12.58     12.58 o
  11  14   0      478.20      453.97     22.63 o
  12  14   0        5.00       -0.22     13.66 o
  13  14   0       42.54       57.65     15.37 o
  14  14   0       77.71       76.82     29.05 o
   1  15   0     1647.63     1467.84     24.74 o
   2  15   0      842.08      654.72     18.96 o
   3  15   0      101.15       92.09     13.70 o
   4  15   0      448.65      535.65     17.62 o
   5  15   0        0.06       -6.12      6.12 o
   6  15   0     3490.63     3654.27     61.21 o
   7  15   0      932.37      835.19     21.46 o
   8  15   0      878.54      917.27     27.84 o
   9  15   0      406.89      450.46     63.14 o
  10  15   0     1046.10     1046.81     31.22 o
  11  15   0       57.08       79.60     14.62 o
  12  15   0      358.76      400.18     23.24 o
  13  15   0       23.57       18.82     18.70 o
  14  15   0        0.51      -26.29     26.29 o
   0  16   0      235.67      182.68     11.95 o
   1  16   0      380.17      405.43     11.76 o
   2  16   0      194.98      163.49      8.01 o
   3  16   0     1865.62     1894.51     34.89 o
   4  16   0        7.66       -8.37     10.39 o
   5  16   0     2354.64     2449.11     43.45 o
   6  16   0      230.23      186.70     11.18 o
   7  16   0     1195.51     1316.87     28.56 o
   8  16   0      400.52      418.85     44.23 o
   9  16   0       30.90       15.05     19.42 o
  10  16   0       28.67        9.90     13.66 o
  11  16   0     1493.28     1503.34     40.35 o
  12  16   0        1.71        6.98     13.13 o
  13  16   0      490.23      531.98     33.02 o
  14  16   0       32.66       51.30     22.72 o
   1  17   0      307.31      369.36     11.76 o
   2  17   0       39.75       18.81      5.70 o
   3  17   0      336.49      325.96     16.88 o
   4  17   0        8.75        2.82      7.62 o
   5  17   0      343.26      338.88     13.55 o
   6  17   0       10.31       -6.65      7.73 o
   7  17   0      881.07      897.45     22.87 o
   8  17   0      956.17      900.07     34.92 o
   9  17   0      823.85      836.31     36.63 o
  10  17   0      118.95       90.82     14.93 o
  11  17   0      386.80      385.45     27.36 o
  12  17   0       10.53       -1.54     15.48 o
  13  17   0       21.33       10.19     20.03 o
   0  18   0      269.19      180.77     14.39 o
   1  18   0       99.72       86.36      7.34 o
   2  18   0     2093.02     2211.37     39.79 o
   3  18   0      439.14      458.81     29.67 o
   4  18   0      191.48      198.10     10.98 o
   5  18   0      201.37      172.73     10.88 o
   6  18   0        0.13        4.25      9.65 o
   7  18   0        8.27       -5.56     13.12 o
   8  18   0     6476.10     6950.56    128.43 o
   9  18   0        5.92      -11.90     13.21 o
  10  18   0      361.96      348.89     21.09 o
  11  18   0       18.28       -3.55     13.78 o
  12  18   0       46.57       23.68     22.63 o
  13  18   0       51.07       52.58     23.56 o
   1  19   0      992.28     1115.29     21.68 o
   2  19   0     1226.19     1173.58     25.36 o
   3  19   0     6078.18     6755.02    106.76 o
   4  19   0      351.97      322.52     13.98 o
   5  19   0      448.62      423.30     15.31 o
   6  19   0        0.04       -7.40      8.09 o
   7  19   0     1066.38     1038.43     30.00 o
   8  19   0     1228.61     1130.09     33.25 o
   9  19   0      146.67      118.45     16.76 o
  10  19   0      314.33      306.27     30.96 o
  11  19   0        6.62       -7.91     12.74 o
  12  19   0       23.63       43.49     19.75 o
  13  19   0       84.63       71.01     22.79 o
   0  20   0     2451.31     2445.99     56.56 o
   1  20   0        1.92       14.10      7.30 o
   2  20   0       11.09        2.29      7.71 o
   3  20   0     1013.60     1139.15     25.81 o
   4  20   0      365.84      365.65     14.65 o
   5  20   0        9.90        5.04      8.38 o
   6  20   0        3.11       -5.17      8.66 o
   7  20   0     2080.53     1907.30     44.38 o
   8  20   0      167.35      175.74     19.05 o
   9  20   0      316.23      300.99     22.34 o
  10  20   0       51.64       41.15     14.82 o
  11  20   0       11.22       -7.51     18.55 o
  12  20   0      190.72      236.71     25.68 o
  13  20   0        7.06       -9.80     21.24 o
   1  21   0       52.81       92.28     11.12 o
   2  21   0      930.30      986.49     23.57 o
   3  21   0      151.60      119.78     14.21 o
   4  21   0        3.09       -8.38      8.38 o
   5  21   0        1.06        1.07      8.50 o
   6  21   0     1554.66     1564.99     32.93 o
   7  21   0      177.31      207.02     16.97 o
   8  21   0    11734.36    11535.40    234.28 o
   9  21   0      178.16      172.19     20.55 o
  10  21   0       99.58      114.00     16.71 o
  11  21   0      182.56      218.07     24.25 o
  12  21   0       52.07       50.57     21.51 o
   0  22   0        2.75      -10.27     10.27 o
   1  22   0     3203.29     3417.07     58.57 o
   2  22   0      181.98      170.08     11.49 o
   3  22   0       59.13       62.49      9.71 o
   4  22   0        0.51       -8.38      8.38 o
   5  22   0      183.93      226.38     13.28 o
   6  22   0        3.87       -9.06      9.06 o
   7  22   0        1.74       18.22     20.66 o
   8  22   0      330.59      511.88     55.72 o
   9  22   0      166.23      145.03     17.25 o
  10  22   0      321.57      334.52     32.49 o
  11  22   0      475.69      557.65     33.62 o
  12  22   0        0.81        4.69     21.64 o
   1  23   0      175.90      233.06     13.33 o
   2  23   0      369.34      381.49     15.95 o
   3  23   0       74.14       84.93     10.36 o
   4  23   0        5.98       -6.34      8.50 o
   5  23   0      206.76      199.53     13.29 o
   6  23   0      228.84      252.79     21.24 o
   7  23   0       60.80       85.68     16.50 o
   8  23   0       13.08       61.57     17.59 o
   9  23   0       68.48       69.46     15.55 o
  10  23   0      290.73      317.89     27.15 o
  11  23   0       33.12       67.27     21.00 o
  12  23   0        0.13       -2.56     20.73 o
   0  24   0     6125.59     6603.43    167.10 o
   1  24   0       18.04       -0.22      9.96 o
   2  24   0       67.51       83.92     10.90 o
   3  24   0      210.33      201.66     15.75 o
   4  24   0       13.26        1.57      9.17 o
   5  24   0       12.54       -2.26      9.33 o
   6  24   0      457.76      393.62     23.11 o
   7  24   0      192.74      214.48     27.04 o
   8  24   0     4489.13     4378.71    101.88 o
   9  24   0      492.41      507.22     25.16 o
  10  24   0     2246.34     2160.90     84.87 o
  11  24   0        2.20       -8.63     20.42 o
   1  25   0       69.89       78.34     13.37 o
   2  25   0        3.57       -1.51     14.32 o
   3  25   0     1579.69     1628.23     34.49 o
   4  25   0      163.48      145.82     12.15 o
   5  25   0      472.85      475.43     20.96 o
   6  25   0      493.21      431.94     23.40 o
   7  25   0      469.46      404.04     24.84 o
   8  25   0      456.91      439.27     23.38 o
   9  25   0      300.22      320.31     26.88 o
  10  25   0        1.27       17.38     21.00 o
  11  25   0      725.89      814.31     39.50 o
   0  26   0      326.77      459.48     52.38 o
   1  26   0      236.95      251.17     17.46 o
   2  26   0     1740.35     1829.14     49.38 o
   3  26   0        3.61       34.10     11.60 o
   4  26   0      336.93      327.98     17.24 o
   5  26   0      133.08       94.33     14.99 o
   6  26   0      425.81      472.13     25.24 o
   7  26   0      411.77      340.35     20.77 o
   8  26   0      121.93      164.62     20.52 o
   9  26   0       10.46        6.71     26.05 o
  10  26   0       15.73       20.27     19.91 o
  11  26   0      439.94      465.37     32.71 o
   1  27   0      109.95      144.86     15.87 o
   2  27   0     3874.05     3872.52     75.93 o
   3  27   0      262.04      269.13     16.80 o
   4  27   0       60.39       94.70     13.68 o
   5  27   0      127.84      124.52     24.06 o
   6  27   0      995.15      980.62     30.84 o
   7  27   0       35.74       24.78     13.58 o
   8  27   0     1812.10     1705.41     43.73 o
   9  27   0       28.79       35.02     21.34 o
  10  27   0       68.61       70.84     22.98 o
   0  28   0      348.77      327.99     28.22 o
   1  28   0     5415.41     5799.23    107.06 o
   2  28   0      494.36      605.16     26.64 o
   3  28   0      167.64      209.32     16.80 o
   4  28   0       38.60       41.66     12.65 o
   5  28   0      656.06      576.83     24.27 o
   6  28   0       11.74       25.38     11.53 o
   7  28   0     2913.07     2603.32     59.28 o
   8  28   0        7.37       60.28     21.34 o
   9  28   0       30.71       19.06     20.28 o
  10  28   0        7.73       -9.81     21.51 o
   1  29   0      472.05      673.25     27.11 o
   2  29   0      270.29      281.85     19.30 o
   3  29   0      610.45      592.28     29.67 o
   4  29   0      110.89      101.57     12.92 o
   5  29   0       46.91       24.55     12.57 o
   6  29   0       22.01       40.12     11.53 o
   7  29   0       37.61       30.98     18.98 o
   8  29   0       28.67       72.41     22.19 o
   9  29   0        0.61        2.32     27.08 o
   0  30   0    21039.08    21316.11    508.38 o
   1  30   0        5.20       33.17     14.89 o
   2  30   0      181.66      157.42     17.39 o
   3  30   0       17.95       25.83     14.89 o
   4  30   0        0.09        0.46     12.15 o
   5  30   0       35.68        6.41     16.92 o
   6  30   0     2202.09     2049.57     49.71 o
   7  30   0       82.47       57.87     21.64 o
   8  30   0       22.36       35.65     21.51 o
   9  30   0        1.08       -9.51     22.19 o
   1  31   0       67.34       57.37     16.21 o
   2  31   0       12.19       26.60     14.62 o
   3  31   0       11.48      -14.76     14.76 o
   4  31   0        2.92       11.26     16.28 o
   5  31   0       61.35       66.29     17.30 o
   6  31   0       62.90       81.45     20.88 o
   7  31   0      398.16      476.49     31.84 o
   8  31   0        0.41       52.77     22.68 o
   0  32   0     1243.38     1391.42     55.53 o
   1  32   0      125.02      120.49     18.05 o
   2  32   0      135.75      145.29     23.58 o
   3  32   0       22.32       13.95     14.89 o
   4  32   0      940.93      984.36     39.34 o
   5  32   0      162.21      159.08     18.41 o
   6  32   0      348.14      351.14     28.73 o
   7  32   0      295.29      284.26     32.35 o
   1  33   0      140.80      177.80     19.30 o
   2  33   0      186.03      193.29     20.16 o
   3  33   0        3.53      -14.63     15.84 o
   4  33   0       21.62       28.83     17.96 o
   5  33   0      499.89      395.81     35.27 o
   6  33   0      321.14      270.38     47.39 o
   7  33   0       19.24       33.97     22.34 o
   0  34   0       28.78       88.83     26.46 o
   1  34   0      711.39      711.48     31.14 o
   2  34   0      293.57      339.77     23.05 o
   3  34   0      189.87      268.60     31.68 o
   4  34   0      173.36      172.51     22.95 o
   5  34   0      100.03       81.50     26.95 o
   6  34   0       13.91        5.15     26.28 o
   1  35   0        7.19       67.56     18.05 o
   2  35   0      139.24      170.37     20.55 o
   3  35   0      207.64      283.68     28.44 o
   4  35   0        6.75       -7.67     34.92 o
   5  35   0      382.80      419.03     37.89 o
   0  36   0       17.87       24.23     24.50 o
   1  36   0     1115.79     1119.62     37.62 o
   2  36   0      763.24      729.44     32.10 o
   3  36   0      192.05      211.62     31.60 o
   1  37   0      193.76      274.28     23.78 o
 -15   1   1       19.79       11.71     20.22 o
 -14   1   1     1892.88     2174.57     81.04 o
 -13   1   1       50.53       40.78     14.58 o
 -12   1   1        4.33        2.71     12.34 o
 -11   1   1       49.18       29.50      9.51 o
 -10   1   1      261.65      193.42     11.08 o
  -9   1   1       11.06        4.72      8.26 o
  -8   1   1     1037.19      963.97     20.94 o
  -7   1   1      162.88      139.63      7.45 o
  -6   1   1     1570.27     1632.75     26.48 o
  -5   1   1        3.69        4.25      3.82 o
  -4   1   1     4050.62     3680.69     57.26 o
  -3   1   1        7.53        1.66      2.96 o
  -2   1   1     1168.64     1092.44     29.17 o
  -1   1   1       51.54        6.32      2.88 o
   1   1   1       71.21       20.94      4.34 o
   2   1   1     1015.11      971.05     26.36 o
   3   1   1      456.79      276.22      7.30 o
   4   1   1     4785.17     4666.96    118.95 o
   5   1   1        2.89       -4.29      4.29 o
   6   1   1     3768.26     4220.00     61.11 o
   7   1   1       22.67       20.59      6.11 o
   8   1   1     3446.63     3383.76     51.23 o
   9   1   1       18.80       17.63      7.39 o
  10   1   1      169.10      148.19     10.41 o
  11   1   1       84.81       49.94     13.76 o
  12   1   1        1.61       -2.14     12.70 o
  13   1   1       64.88       81.68     15.85 o
  14   1   1       54.87       31.89     18.42 o
  15   1   1       51.63       66.35     21.99 o
 -15   2   1       97.86      168.23     21.77 o
 -14   2   1      100.71      133.42     21.00 o
 -13   2   1        2.92        1.86     13.45 o
 -12   2   1        2.82       -8.28     10.17 o
 -11   2   1        7.40       -9.24      9.24 o
 -10   2   1        0.54       -3.83      7.64 o
  -9   2   1      290.92      249.26     11.53 o
  -8   2   1      751.27      750.18     17.98 o
  -7   2   1      342.00      321.58     10.68 o
  -6   2   1      171.56      211.49      8.26 o
  -5   2   1      270.63      188.78      6.87 o
  -4   2   1        0.08       -3.31      3.31 o
  -3   2   1       59.29       18.41      4.39 o
  -2   2   1        0.45        1.76      2.14 o
  -1   2   1        8.19        1.11      1.21 o
   0   2   1      459.21       89.79      4.99 o
   1   2   1      119.74       71.81      3.63 o
   2   2   1     1646.25     1517.16     29.88 o
   3   2   1      234.10      137.97      7.25 o
   4   2   1     2813.12     2930.70     46.13 o
   5   2   1       99.88       67.86      5.60 o
   6   2   1      442.89      399.22     11.65 o
   7   2   1       16.32        2.47      5.59 o
   8   2   1      401.76      458.37     13.57 o
   9   2   1       25.89       22.60      7.39 o
  10   2   1      329.59      311.27     12.92 o
  11   2   1      101.58      110.38     15.90 o
  12   2   1      105.78       72.26     14.55 o
  13   2   1       19.83       27.92     13.98 o
  14   2   1        7.74      -10.34     17.22 o
  15   2   1       34.17       53.27     47.83 o
 -15   3   1      997.87     1119.47     42.88 o
 -14   3   1       27.85       24.35     18.67 o
 -13   3   1      384.95      458.67     26.57 o
 -12   3   1       32.61       25.87     11.44 o
 -11   3   1     7574.68     7162.68    117.15 o
 -10   3   1       34.39       36.52     10.39 o
  -9   3   1     3525.95     3536.28     56.89 o
  -8   3   1       27.27       17.69      6.50 o
  -7   3   1     1173.61     1165.08     37.75 o
  -6   3   1      332.45      289.14     23.42 o
  -5   3   1    12928.99    15007.95    206.33 o
  -4   3   1      105.67       57.24      5.02 o
  -3   3   1    33157.55    39725.25    540.61 o
  -2   3   1       25.42       14.79      2.45 o
  -1   3   1     7409.40     9246.68    296.46 o
   0   3   1       48.25      185.33      9.50 o
   1   3   1    98050.58   110195.00   2158.39 o
   2   3   1      205.36      110.87      8.18 o
   3   3   1     4606.38     5100.84     71.34 o
   4   3   1      148.11       86.35      5.53 o
   5   3   1   113550.40   138798.88   1887.36 o
   6   3   1       56.33       30.41      5.79 o
   7   3   1     8312.87     9476.30    132.67 o
   8   3   1       56.87       43.99      6.57 o
   9   3   1      564.69      614.41     16.13 o
  10   3   1        4.80        6.51      9.43 o
  11   3   1     8770.85     7132.76    116.95 o
  12   3   1        0.95       14.48     12.87 o
  13   3   1      673.92      911.76     35.84 o
  14   3   1        4.78       -4.28     16.32 o
  15   3   1       19.38        6.75     18.78 o
 -15   4   1       15.47       15.38     18.13 o
 -14   4   1       89.39       80.93     23.78 o
 -13   4   1       78.81       71.82     16.96 o
 -12   4   1        2.73        4.49     11.17 o
 -11   4   1      135.72       96.14     12.70 o
 -10   4   1      298.11      306.18     13.55 o
  -9   4   1        0.10      -10.69     10.69 o
  -8   4   1      584.34      565.73     14.92 o
  -7   4   1      436.71      435.05     12.15 o
  -6   4   1        0.44       -4.94      4.94 o
  -5   4   1      885.70      759.43     15.88 o
  -4   4   1       39.41       18.57      3.72 o
  -3   4   1     2356.64     1618.35     45.36 o
  -2   4   1      196.57      183.07      6.32 o
  -1   4   1       43.92       32.55      5.25 o
   0   4   1     3786.53     4190.36     57.71 o
   1   4   1        0.15       -2.14      2.14 o
   2   4   1      113.68       50.48      2.97 o
   3   4   1     1619.95     1186.27     21.16 o
   4   4   1      744.57      717.72     14.87 o
   5   4   1      726.34      737.08     14.71 o
   6   4   1      701.60      660.33     14.78 o
   7   4   1        0.21       -4.33      6.05 o
   8   4   1     1128.79     1150.79     21.59 o
   9   4   1      259.38      185.70     10.30 o
  10   4   1       11.87        0.95     12.38 o
  11   4   1        4.74       -7.42     10.99 o
  12   4   1       91.41       76.68     15.03 o
  13   4   1        3.25        4.85     19.43 o
  14   4   1       71.02      148.48     21.64 o
  15   4   1       72.84       89.71     21.24 o
 -15   5   1        2.17      -15.93     15.93 o
 -14   5   1      259.54      320.70     25.68 o
 -13   5   1       27.89       18.19     15.05 o
 -12   5   1       29.00       48.83     12.89 o
 -11   5   1       16.67        0.05     10.98 o
 -10   5   1      261.37      242.39     12.41 o
  -9   5   1        7.29      -12.17     12.17 o
  -8   5   1        1.04       -1.06      6.25 o
  -7   5   1       49.23       50.68      6.40 o
  -6   5   1      319.08      362.05     11.71 o
  -5   5   1       17.93        7.85      4.94 o
  -4   5   1      143.63      170.82      7.08 o
  -3   5   1       84.23       55.84      3.77 o
  -2   5   1     1124.59      936.74     16.45 o
  -1   5   1       92.81       51.21      3.90 o
   0   5   1      660.13      556.99      9.81 o
   1   5   1      790.59      547.71     16.70 o
   2   5   1        8.87       19.33      3.23 o
   3   5   1      422.20      307.00     11.25 o
   4   5   1      369.73      341.47      9.67 o
   5   5   1       37.21       22.27      5.76 o
   6   5   1        6.70        4.16      4.56 o
   7   5   1       43.50       44.47      6.75 o
   8   5   1       13.82       10.59      6.47 o
   9   5   1       18.90       12.74      7.59 o
  10   5   1       59.15       42.31     10.42 o
  11   5   1        2.22        1.74     12.30 o
  12   5   1      226.46      279.65     22.19 o
  13   5   1       67.81       74.67     18.04 o
  14   5   1      126.36      125.45     21.64 o
  15   5   1       32.10       18.06     26.60 o
 -15   6   1     1652.24     1870.96     57.15 o
 -14   6   1      281.73      310.25     25.68 o
 -13   6   1      433.88      550.00     28.62 o
 -12   6   1      142.65      137.16     15.45 o
 -11   6   1        6.21       -0.68     10.74 o
 -10   6   1       14.67       50.63     16.19 o
  -9   6   1     1390.44     1445.61     43.13 o
  -8   6   1      294.02      297.93     21.73 o
  -7   6   1    17070.43    21651.77    297.49 o
  -6   6   1       48.98       38.58      5.76 o
  -5   6   1     9822.12    11617.68    160.81 o
  -4   6   1      107.04       90.29      4.78 o
  -3   6   1    12807.63    16961.48    231.56 o
  -2   6   1        3.01       -0.71      4.38 o
  -1   6   1    73326.23    82950.06   1227.42 o
   0   6   1       43.96       42.87      4.76 o
   1   6   1    73735.85    86943.52   1293.44 o
   2   6   1       18.37       16.16      2.96 o
   3   6   1     6071.74     6360.92     88.45 o
   4   6   1       87.96       78.41      4.40 o
   5   6   1    24135.20    31299.04    426.87 o
   6   6   1      329.21      258.88      9.36 o
   7   6   1     1808.23     2388.66     40.58 o
   8   6   1      140.40      125.07      8.98 o
   9   6   1     2076.02     2074.09     35.22 o
  10   6   1        0.04       -5.18     10.22 o
  11   6   1    10836.16     9948.49    159.43 o
  12   6   1      133.43      164.50     22.37 o
  13   6   1       13.22        7.79     15.95 o
  14   6   1       59.88       79.92     19.52 o
  15   6   1      339.18      440.41     30.99 o
 -15   7   1        5.48       91.22     26.21 o
 -14   7   1      268.16      314.87     25.68 o
 -13   7   1       47.84       63.28     17.45 o
 -12   7   1      673.68      716.63     26.09 o
 -11   7   1       81.02       85.96     13.79 o
 -10   7   1     4073.80     3845.67     66.96 o
  -9   7   1      165.59      151.60     14.50 o
  -8   7   1     3162.02     3109.89     48.26 o
  -7   7   1       13.31       10.71      5.85 o
  -6   7   1     1852.18     2181.20     34.17 o
  -5   7   1      137.00      143.33      6.75 o
  -4   7   1     1373.71     1575.52     24.44 o
  -3   7   1      211.39      183.04      8.33 o
  -2   7   1       33.79       77.41      5.04 o
  -1   7   1     1022.32      880.21     17.85 o
   0   7   1     8310.65     8340.75    114.72 o
   1   7   1      323.89      230.47      8.36 o
   2   7   1     2121.56     2305.60     33.69 o
   3   7   1     2608.14     2123.57     31.38 o
   4   7   1     2750.05     3208.98     46.78 o
   5   7   1      105.50       92.53      7.99 o
   6   7   1      352.05      352.22     10.63 o
   7   7   1       54.30       59.84      7.08 o
   8   7   1     2213.82     2171.05     38.02 o
   9   7   1      583.02      488.84     20.46 o
  10   7   1     1471.23     1461.44     32.27 o
  11   7   1       23.69       16.05     14.81 o
  12   7   1     1326.35     1347.11     36.60 o
  13   7   1       37.41       33.60     16.55 o
  14   7   1      758.64      781.47     36.20 o
  15   7   1        7.70       -1.63     18.94 o
 -15   8   1        0.00      -19.87     24.45 o
 -14   8   1      274.14      366.53     27.15 o
 -13   8   1       20.77       25.85     14.02 o
 -12   8   1       27.38       23.85     12.89 o
 -11   8   1        0.26        7.69     12.22 o
 -10   8   1      558.02      535.21     29.16 o
  -9   8   1      320.33      332.19     55.96 o
  -8   8   1      450.88      408.65     13.34 o
  -7   8   1        3.48       -2.07      5.56 o
  -6   8   1     1253.86     1204.47     21.06 o
  -5   8   1        0.15       -0.77      5.13 o
  -4   8   1     1432.46     1602.89     27.92 o
  -3   8   1        0.34        7.42      4.01 o
  -2   8   1     3867.56     3788.76     58.71 o
  -1   8   1      849.59      726.71     18.30 o
   0   8   1     6893.32     7154.29     99.19 o
   1   8   1     1092.41     1003.15     18.15 o
   2   8   1     1403.23     1265.41     20.06 o
   3   8   1       27.00       29.88      4.28 o
   4   8   1      164.28      149.75      6.32 o
   5   8   1        9.68       15.92      4.40 o
   6   8   1     1393.01     1337.20     22.93 o
   7   8   1      100.80       81.21      6.75 o
   8   8   1       14.56       33.44      9.83 o
   9   8   1       93.56       49.01     10.42 o
  10   8   1        5.24        1.96     11.72 o
  11   8   1        4.26       14.72     12.38 o
  12   8   1       11.89       -3.70     15.84 o
  13   8   1       42.63       47.97     17.79 o
  14   8   1       61.60       60.42     19.23 o
  15   8   1        8.75       26.59     18.25 o
 -15   9   1      164.14      239.48     34.10 o
 -14   9   1      386.31      356.54     26.46 o
 -13   9   1        0.04       18.45     13.79 o
 -12   9   1        4.01      -13.46     14.76 o
 -11   9   1     5016.31     4408.25     96.64 o
 -10   9   1      550.92      550.47     34.06 o
  -9   9   1      435.01      476.41     15.61 o
  -8   9   1      848.46      719.00     29.93 o
  -7   9   1      770.04      829.80     17.61 o
  -6   9   1        6.28        0.27      5.13 o
  -5   9   1    11717.05    15194.95    228.29 o
  -4   9   1      674.06      604.57     27.59 o
  -3   9   1    78361.03    95260.61   1412.89 o
  -2   9   1        0.47        3.50      4.29 o
  -1   9   1    24435.58    27530.74    447.67 o
   0   9   1     4079.08     3320.90     60.23 o
   1   9   1      161.59       76.35      4.67 o
   2   9   1      668.47      577.89     11.38 o
   3   9   1     2785.91     3564.48     64.42 o
   4   9   1      214.10      195.77      7.06 o
   5   9   1      407.53      675.93     13.80 o
   6   9   1       37.21       38.06      5.36 o
   7   9   1      134.92      159.00      8.26 o
   8   9   1      774.30      795.44     34.65 o
   9   9   1      370.27      426.35     19.97 o
  10   9   1     1204.42     1140.66     32.40 o
  11   9   1      331.05      414.96     21.31 o
  12   9   1       39.23       26.67     14.02 o
  13   9   1      514.10      571.97     30.61 o
  14   9   1        7.39        1.51     16.54 o
 -15  10   1       50.44        4.51     25.31 o
 -14  10   1       87.81      132.95     25.46 o
 -13  10   1       98.34       72.46     14.96 o
 -12  10   1       48.71       49.68     14.02 o
 -11  10   1      275.21      209.21     18.10 o
 -10  10   1       78.15       77.04     12.75 o
  -9  10   1      216.54      174.25     20.10 o
  -8  10   1      189.95      175.45      9.88 o
  -7  10   1        9.44        4.79      5.94 o
  -6  10   1     4348.37     4729.51     75.25 o
  -5  10   1       18.00       26.66      4.67 o
  -4  10   1     3885.39     4259.99     67.51 o
  -3  10   1       12.57       33.42     10.94 o
  -2  10   1      246.06      228.36      8.84 o
  -1  10   1     1743.17     1532.09     49.20 o
   0  10   1     1841.18     2297.36     34.37 o
   1  10   1     1603.37     1493.67     23.87 o
   2  10   1     2790.26     2834.54     41.79 o
   3  10   1     1518.36     1464.92     33.84 o
   4  10   1        0.89        4.16      3.42 o
   5  10   1       10.51       15.02      4.54 o
   6  10   1      913.20      744.29     15.51 o
   7  10   1       32.07       45.82      7.20 o
   8  10   1     2682.30     2745.16     47.00 o
   9  10   1       81.91       70.97     22.65 o
  10  10   1     1097.80     1057.80     31.14 o
  11  10   1       11.79        9.45     12.58 o
  12  10   1      389.72      350.45     20.70 o
  13  10   1        2.14      -15.56     16.13 o
  14  10   1       33.11       44.09     19.26 o
 -14  11   1      273.88      297.90     35.36 o
 -13  11   1        6.83       -9.76     13.32 o
 -12  11   1        0.87      -12.89     12.89 o
 -11  11   1       19.99       39.13     14.68 o
 -10  11   1       98.25       86.54     13.49 o
  -9  11   1      562.86      551.08     28.80 o
  -8  11   1     2189.86     2111.66     39.28 o
  -7  11   1      284.93      267.14     10.15 o
  -6  11   1      806.12      851.41     19.56 o
  -5  11   1       32.68       27.19      5.90 o
  -4  11   1      419.80      439.30     12.78 o
  -3  11   1      475.60      476.02     13.23 o
  -2  11   1      502.70      388.55     11.49 o
  -1  11   1       19.72       18.24      3.82 o
   0  11   1      899.36      994.35     17.13 o
   1  11   1        6.61       17.89      4.82 o
   2  11   1      577.38      602.86     14.50 o
   3  11   1      161.46      152.56      8.60 o
   4  11   1       13.06       33.20      4.64 o
   5  11   1       18.11       15.37      4.67 o
   6  11   1       25.71       19.79      5.36 o
   7  11   1       13.23        7.40      5.85 o
   8  11   1     3113.18     3048.54     69.47 o
   9  11   1       88.90       56.51     13.49 o
  10  11   1      433.12      391.11     20.53 o
  11  11   1      192.86      159.30     16.20 o
  12  11   1        2.41      -13.31     13.31 o
  13  11   1       25.94        9.54     16.55 o
  14  11   1       35.49       25.19     18.09 o
 -14  12   1        8.51       16.46     24.90 o
 -13  12   1     1064.40      955.07     32.76 o
 -12  12   1       23.13       -0.07     13.00 o
 -11  12   1    10237.06     9493.78    194.43 o
 -10  12   1       83.61       52.51     18.72 o
  -9  12   1     1273.29     1211.71     32.48 o
  -8  12   1      495.35      441.57     39.92 o
  -7  12   1       86.30       79.18      8.76 o
  -6  12   1      230.64      224.77     10.42 o
  -5  12   1     1593.67     2004.16     35.48 o
  -4  12   1       14.77        6.08      7.12 o
  -3  12   1    42065.72    52608.64    778.02 o
  -2  12   1      609.35      559.16     23.15 o
  -1  12   1     1671.78     1834.46     28.62 o
   0  12   1       72.09       73.93      5.23 o
   1  12   1      170.22      232.08      8.02 o
   2  12   1     2251.92     1957.68     30.45 o
   3  12   1     2650.27     3403.54     55.34 o
   4  12   1      283.90      299.65     18.99 o
   5  12   1     3502.70     3868.53     62.74 o
   6  12   1        8.07        2.31      4.84 o
   7  12   1     2826.97     3231.94     55.12 o
   8  12   1      739.55      742.74     57.37 o
   9  12   1     2017.84     1865.96     43.70 o
  10  12   1      351.44      293.44     18.15 o
  11  12   1      110.69      172.96     16.48 o
  12  12   1        4.74       11.78     13.78 o
  13  12   1      131.18      137.16     20.49 o
  14  12   1       25.05       34.85     17.92 o
 -14  13   1      498.17      620.10     44.33 o
 -13  13   1        5.13        3.90     11.41 o
 -12  13   1       43.06       38.45     13.79 o
 -11  13   1      101.55       82.68     15.71 o
 -10  13   1      129.83      120.11     14.55 o
  -9  13   1       86.81       49.42     12.87 o
  -8  13   1      215.25      199.44     20.19 o
  -7  13   1     1094.54     1062.65     27.18 o
  -6  13   1      465.84      480.79     15.28 o
  -5  13   1      154.36      104.82      8.03 o
  -4  13   1     1846.75     2022.02     35.48 o
  -3  13   1        1.29        9.76      6.49 o
  -2  13   1     1431.18     1500.33     27.52 o
  -1  13   1       59.42       82.12      7.51 o
   0  13   1      198.69      246.12      9.11 o
   1  13   1      558.08      508.95     12.03 o
   2  13   1       20.61        9.15      4.56 o
   3  13   1      113.18       79.97      7.08 o
   4  13   1      170.84      227.68     10.10 o
   5  13   1       43.08       42.37      7.30 o
   6  13   1      103.53       93.17      8.15 o
   7  13   1     1053.28      886.62     21.68 o
   8  13   1       75.40      155.05     16.76 o
   9  13   1      221.91      216.28     16.87 o
  10  13   1       81.43       81.65     18.72 o
  11  13   1        3.47       18.18     13.20 o
  12  13   1      236.03      174.63     18.15 o
  13  13   1        0.14      -13.87     13.87 o
  14  13   1      463.52      452.76     36.73 o
 -14  14   1        3.20       23.89     20.82 o
 -13  14   1        4.02      -19.95     24.69 o
 -12  14   1       18.89       20.12     13.66 o
 -11  14   1      286.44      279.25     30.55 o
 -10  14   1      167.03      140.14     15.17 o
  -9  14   1       24.03       22.73     12.50 o
  -8  14   1        1.26       -8.58     12.83 o
  -7  14   1      263.99      242.95     12.53 o
  -6  14   1       25.59       30.22      7.32 o
  -5  14   1       31.91       28.09      7.08 o
  -4  14   1     1147.01     1179.35     23.88 o
  -3  14   1       92.53       96.75      9.51 o
  -2  14   1      464.73      562.23     16.07 o
  -1  14   1      478.60      482.31     13.53 o
   0  14   1        2.56        7.78      4.87 o
   1  14   1      107.76       89.61      6.16 o
   2  14   1       33.60       26.09      5.34 o
   3  14   1      740.54      710.17     17.22 o
   4  14   1      840.03      951.30     23.99 o
   5  14   1      773.30      752.35     18.60 o
   6  14   1      240.77      281.11     12.41 o
   7  14   1       94.55       90.63      9.31 o
   8  14   1      974.72     1059.71     34.50 o
   9  14   1      122.07       93.94     14.76 o
  10  14   1        2.85        1.65     12.75 o
  11  14   1      151.50      155.19     17.04 o
  12  14   1       38.89        6.70     13.66 o
  13  14   1       52.67       51.29     15.80 o
  14  14   1       94.47       69.91     27.57 o
 -14  15   1        3.78      -16.79     24.53 o
 -13  15   1      175.27      138.78     22.72 o
 -12  15   1       10.99        6.28     14.06 o
 -11  15   1      962.50      823.06     32.62 o
 -10  15   1      111.22       95.09     14.33 o
  -9  15   1    19334.63    19775.13    341.44 o
  -8  15   1      125.20      114.92     11.06 o
  -7  15   1       85.01       86.59      9.76 o
  -6  15   1      585.87      538.41     22.66 o
  -5  15   1      566.85      772.07     18.65 o
  -4  15   1      154.51      129.33      8.23 o
  -3  15   1    49062.17    64425.75    952.34 o
  -2  15   1       29.08       26.81      5.95 o
  -1  15   1     4705.68     5680.16     88.99 o
   0  15   1      255.02      215.95     14.93 o
   1  15   1       11.86       37.16      6.36 o
   2  15   1        3.90        3.07      5.25 o
   3  15   1    15771.23    18841.09    283.01 o
   4  15   1       88.72       90.31      8.03 o
   5  15   1       23.88        8.05      7.08 o
   6  15   1       21.25        8.89      7.56 o
   7  15   1      365.75      433.98     24.84 o
   8  15   1       89.43      137.09     17.03 o
   9  15   1      315.48      315.03     22.10 o
  10  15   1      455.58      440.81     21.97 o
  11  15   1     1012.96     1003.89     31.63 o
  12  15   1       11.35       16.58     14.48 o
  13  15   1      331.46      349.37     23.72 o
  14  15   1      310.94      306.37     62.36 o
 -14  16   1      529.45      597.24     35.04 o
 -13  16   1       12.24      -17.14     18.25 o
 -12  16   1       51.68       61.90     18.70 o
 -11  16   1        2.66        1.85     17.79 o
 -10  16   1     1381.14     1362.68     36.62 o
  -9  16   1      263.84      287.06     24.12 o
  -8  16   1     3595.98     3531.02     70.51 o
  -7  16   1     1099.04     1066.17     36.30 o
  -6  16   1      279.64      309.20     13.10 o
  -5  16   1      916.36      853.45     22.16 o
  -4  16   1      211.48      216.38     12.58 o
  -3  16   1      120.75      106.46     15.47 o
  -2  16   1     4246.99     4424.46     70.96 o
  -1  16   1     1065.06     1011.57     21.55 o
   0  16   1       84.46       92.96      6.85 o
   1  16   1      293.47      291.91     10.28 o
   2  16   1     2380.76     2278.96     36.02 o
   3  16   1     1603.77     1759.68     32.87 o
   4  16   1      177.32      218.42     10.98 o
   5  16   1      109.10       94.10      9.12 o
   6  16   1     2181.71     2185.82     40.25 o
   7  16   1      949.92      875.39     30.17 o
   8  16   1    11606.35    12027.54    241.38 o
   9  16   1      293.38      270.46     18.73 o
  10  16   1        2.04      -19.08     19.08 o
  11  16   1       42.73       49.51     15.24 o
  12  16   1      205.21      141.14     18.31 o
  13  16   1       11.63       18.90     25.56 o
 -13  17   1       89.35       75.42     21.00 o
 -12  17   1      123.67      123.56     21.00 o
 -11  17   1      229.78      229.32     18.31 o
 -10  17   1      128.84      128.54     20.30 o
  -9  17   1       70.26       55.20     13.85 o
  -8  17   1      717.62      649.25     24.07 o
  -7  17   1      155.27      138.65     11.00 o
  -6  17   1       87.97       71.39      9.18 o
  -5  17   1        0.09       -6.84      6.84 o
  -4  17   1       12.03       -8.73      9.35 o
  -3  17   1      160.02      132.96     13.14 o
  -2  17   1     1602.78     1563.69     30.02 o
  -1  17   1       95.85      101.81      8.66 o
   0  17   1        9.14       15.61      6.17 o
   1  17   1       25.74       38.62      6.02 o
   2  17   1      895.43     1104.72     21.04 o
   3  17   1      813.71      852.93     33.43 o
   4  17   1        0.73       -7.08      7.08 o
   5  17   1      343.55      361.67     13.90 o
   6  17   1      285.28      264.26     12.61 o
   7  17   1        0.88      -15.42     15.42 o
   8  17   1     3723.09     3817.83     85.77 o
   9  17   1      728.79      694.67     30.97 o
  10  17   1      345.76      325.82     23.85 o
  11  17   1       41.04       30.26     14.30 o
  12  17   1       78.54       88.02     16.68 o
  13  17   1      128.78       78.95     21.64 o
 -13  18   1       45.76       50.08     21.45 o
 -12  18   1        2.05       10.81     17.64 o
 -11  18   1      847.31      834.26     36.00 o
 -10  18   1       75.55       64.37     15.31 o
  -9  18   1        1.32      -15.71     15.71 o
  -8  18   1     1352.02     1260.45     42.48 o
  -7  18   1      784.98      750.58     22.47 o
  -6  18   1       23.50       17.58      9.47 o
  -5  18   1      162.51      269.41     12.78 o
  -4  18   1        2.57       -7.45      7.45 o
  -3  18   1     3085.67     3382.74     56.90 o
  -2  18   1       48.85       52.38      6.79 o
  -1  18   1      471.51      558.48     15.46 o
   0  18   1       90.65       65.08      7.54 o
   1  18   1     5458.91     6239.11     89.92 o
   2  18   1     1764.16     1824.84     30.77 o
   3  18   1    18887.49    22419.23    336.46 o
   4  18   1      476.56      474.91     15.94 o
   5  18   1     1984.93     2098.38     39.12 o
   6  18   1      338.94      301.04     14.12 o
   7  18   1      659.33      683.59     27.28 o
   8  18   1      111.52      146.66     29.88 o
   9  18   1     3170.37     3081.92     65.31 o
  10  18   1       17.46      -11.54     13.53 o
  11  18   1      379.78      479.44     24.97 o
  12  18   1       13.09       -1.30     17.64 o
  13  18   1      487.42      580.66     35.04 o
 -13  19   1       57.87       43.69     21.45 o
 -12  19   1        0.99       -2.65     19.52 o
 -11  19   1        1.76       -5.35     17.22 o
 -10  19   1      384.35      465.48     25.84 o
  -9  19   1        7.05       -2.04     13.37 o
  -8  19   1     4786.41     4781.94     91.96 o
  -7  19   1       14.74       24.81      9.76 o
  -6  19   1      426.60      423.69     15.84 o
  -5  19   1       45.38       33.21      8.34 o
  -4  19   1      784.57      846.75     21.46 o
  -3  19   1      236.33      268.80     43.09 o
  -2  19   1       49.17       31.84      8.79 o
  -1  19   1        5.34        1.23      6.75 o
   0  19   1     2501.89     2350.29     41.86 o
   1  19   1      348.40      398.88     14.31 o
   2  19   1     2650.75     2655.31     42.15 o
   3  19   1       84.43       86.21     14.91 o
   4  19   1       85.02       61.87      9.17 o
   5  19   1      152.22      133.16     10.62 o
   6  19   1      595.24      626.61     21.76 o
   7  19   1       71.05       39.22     13.39 o
   8  19   1      831.62      936.35     30.57 o
   9  19   1        0.28      -19.64     20.16 o
  10  19   1      136.08      138.11     16.56 o
  11  19   1       65.90       66.53     15.37 o
  12  19   1      324.79      341.94     28.34 o
  13  19   1      122.23       99.14     23.25 o
 -13  20   1       15.14      -20.21     20.49 o
 -12  20   1       14.13       13.40     22.12 o
 -11  20   1       80.19       79.99     19.75 o
 -10  20   1      605.63      606.16     28.57 o
  -9  20   1       91.03       78.29     15.29 o
  -8  20   1     2196.36     2246.91     50.93 o
  -7  20   1      466.04      484.33     30.96 o
  -6  20   1      133.55      145.57     11.54 o
  -5  20   1        0.50       -7.82      8.02 o
  -4  20   1      106.61       89.07      9.84 o
  -3  20   1       24.63       48.58      9.23 o
  -2  20   1      165.17      144.20     10.36 o
  -1  20   1       11.29        5.62      6.56 o
   0  20   1      326.71      381.44     14.65 o
   1  20   1        8.45       -0.39      6.73 o
   2  20   1      481.68      653.69     18.49 o
   3  20   1      655.71      630.35     18.62 o
   4  20   1      173.13      202.79     11.65 o
   5  20   1        0.58       -7.79      7.79 o
   6  20   1      496.14      482.15     37.44 o
   7  20   1      119.33      126.21     25.63 o
   8  20   1      497.89      467.86     23.90 o
   9  20   1       75.16       61.88     15.84 o
  10  20   1       91.23       64.57     15.76 o
  11  20   1      145.80      180.00     18.31 o
  12  20   1       51.14       54.77     20.64 o
  13  20   1        0.00        8.50     22.13 o
 -12  21   1      314.11      280.81     27.78 o
 -11  21   1     3159.62     3217.24     83.02 o
 -10  21   1       60.86       78.57     21.16 o
  -9  21   1      747.98      709.79     27.53 o
  -8  21   1     3174.84     3083.70     65.03 o
  -7  21   1     5196.98     5033.47     96.08 o
  -6  21   1      109.69      122.14     16.70 o
  -5  21   1      147.40      165.22     11.28 o
  -4  21   1      115.61      109.09     10.52 o
  -3  21   1     6692.95     7552.42    119.26 o
  -2  21   1       76.64       69.10     13.68 o
  -1  21   1      934.86      918.68     22.48 o
   0  21   1      898.92      854.92     19.62 o
   1  21   1        0.63        1.55      7.62 o
   2  21   1        0.66       12.47      7.89 o
   3  21   1      323.58      427.43     16.16 o
   4  21   1        0.16        6.27      8.58 o
   5  21   1       90.00       55.99     10.32 o
   6  21   1        0.00      -16.07     16.07 o
   7  21   1     3284.05     3157.81     65.62 o
   8  21   1      254.49      273.13     20.17 o
   9  21   1      587.12      615.04     29.52 o
  10  21   1       21.60        4.39     13.78 o
  11  21   1      676.04      789.94     41.40 o
  12  21   1       83.36       97.75     22.72 o
 -12  22   1      401.53      430.99     31.83 o
 -11  22   1       39.79       29.07     20.78 o
 -10  22   1      302.23      287.01     24.77 o
  -9  22   1       70.59       97.84     17.20 o
  -8  22   1     3512.55     3601.96     74.30 o
  -7  22   1        9.72       14.01     12.34 o
  -6  22   1       88.68       63.70     13.33 o
  -5  22   1       17.29        8.06      8.79 o
  -4  22   1        0.56       -2.71      8.23 o
  -3  22   1       66.53       82.95     10.86 o
  -2  22   1      382.23      408.48     15.98 o
  -1  22   1      929.08      904.57     28.27 o
   0  22   1       56.84       82.19      9.25 o
   1  22   1      116.65      100.48     11.39 o
   2  22   1        1.52       13.21      9.51 o
   3  22   1      429.10      436.52     18.05 o
   4  22   1      463.51      418.67     17.56 o
   5  22   1        0.05       -9.24      9.24 o
   6  22   1      661.13      681.80     36.24 o
   7  22   1     1416.33     1222.13     34.15 o
   8  22   1    17501.89    17074.71    298.89 o
   9  22   1      967.20      932.76     34.20 o
  10  22   1      916.92      873.95     31.67 o
  11  22   1       26.00       63.52     21.24 o
  12  22   1      366.64      441.60     32.16 o
 -12  23   1       63.56       59.67     21.71 o
 -11  23   1      106.29      151.40     23.49 o
 -10  23   1       10.34       14.75     17.79 o
  -9  23   1       38.57       63.35     21.99 o
  -8  23   1     3835.11     3632.25     75.19 o
  -7  23   1        6.91        0.43     13.05 o
  -6  23   1      784.38      693.73     21.35 o
  -5  23   1       11.90       11.56      9.37 o
  -4  23   1        7.24       -6.02      8.62 o
  -3  23   1      285.27      318.79     14.86 o
  -2  23   1        7.66       26.23     10.87 o
  -1  23   1      619.51      665.06     20.50 o
   0  23   1      489.72      446.04     15.36 o
   1  23   1       97.45       86.63     12.03 o
   2  23   1       51.46       48.88     11.12 o
   3  23   1       10.37       15.73      9.13 o
   4  23   1       79.85       95.03     12.03 o
   5  23   1       83.44       53.49     11.32 o
   6  23   1      166.44      161.09     15.60 o
   7  23   1     1001.47      943.27     31.26 o
   8  23   1      121.84      157.90     22.72 o
   9  23   1       37.15       67.96     15.76 o
  10  23   1      300.81      291.94     21.43 o
  11  23   1      265.19      275.73     27.68 o
  12  23   1      240.04      214.87     27.68 o
 -11  24   1     1260.70     1342.45     49.94 o
 -10  24   1       61.36       62.14     27.68 o
  -9  24   1     2497.35     2462.42     79.31 o
  -8  24   1     1044.22     1133.09     34.35 o
  -7  24   1       10.64       24.16     17.64 o
  -6  24   1        1.54       15.90     12.38 o
  -5  24   1      321.68      319.27     15.54 o
  -4  24   1      137.15      128.66     11.41 o
  -3  24   1       33.12       51.12     13.85 o
  -2  24   1      876.84      842.90     26.14 o
  -1  24   1      940.39     1009.06     25.39 o
   0  24   1        4.38       -9.71      9.71 o
   1  24   1       87.95      103.10     11.73 o
   2  24   1       92.62       91.44     13.72 o
   3  24   1      878.07      963.47     27.35 o
   4  24   1      269.37      243.14     15.17 o
   5  24   1        5.68       -6.89     10.80 o
   6  24   1      375.06      353.63     20.14 o
   7  24   1      217.26      247.51     19.58 o
   8  24   1       14.30       67.85     16.10 o
   9  24   1        1.29        4.44     14.17 o
  10  24   1       10.12        7.44     18.96 o
  11  24   1     2399.31     2278.13     66.34 o
 -11  25   1        0.27       27.84     20.68 o
 -10  25   1      448.63      397.11     29.24 o
  -9  25   1      277.46      239.85     24.14 o
  -8  25   1      383.92      527.26     62.55 o
  -7  25   1       15.69       -0.31     12.78 o
  -6  25   1      351.63      371.95     20.29 o
  -5  25   1        3.95       -6.74      9.12 o
  -4  25   1      519.55      558.93     19.82 o
  -3  25   1      323.40      279.77     15.04 o
  -2  25   1      774.52      684.78     28.32 o
  -1  25   1      291.87      264.52     14.65 o
   0  25   1      214.92      230.03     16.50 o
   1  25   1       67.27       58.25     19.08 o
   2  25   1      207.99      181.34     12.85 o
   3  25   1       75.74       98.88     11.21 o
   4  25   1      111.34       79.85     12.21 o
   5  25   1       42.21       22.26     12.34 o
   6  25   1     2643.96     2636.64     57.83 o
   7  25   1       90.29       77.66     23.04 o
   8  25   1     4533.47     4383.23     88.94 o
   9  25   1      421.49      378.33     23.25 o
  10  25   1       53.74       62.42     21.87 o
  11  25   1       28.16       54.35     22.98 o
 -11  26   1      138.50      185.88     27.15 o
 -10  26   1       13.80      -12.15     20.03 o
  -9  26   1       27.50       43.51     19.75 o
  -8  26   1       87.90      113.61     24.69 o
  -7  26   1      118.28      150.24     27.77 o
  -6  26   1     1448.65     1198.84     34.07 o
  -5  26   1      637.15      616.51     20.43 o
  -4  26   1        0.13       -4.39      9.78 o
  -3  26   1       11.55       12.50     10.16 o
  -2  26   1      465.77      483.14     38.09 o
  -1  26   1     1593.40     1652.36     40.18 o
   0  26   1     1968.70     1928.50     44.21 o
   1  26   1       36.51       29.31     12.47 o
   2  26   1        6.46       29.80     11.80 o
   3  26   1     1228.73     1294.83     30.47 o
   4  26   1      118.87      114.53     11.96 o
   5  26   1        5.84       -6.05     11.24 o
   6  26   1       73.07      113.97     15.09 o
   7  26   1      142.93      175.18     17.53 o
   8  26   1      229.68      218.63     18.84 o
   9  26   1       20.42       91.70     35.11 o
  10  26   1        2.35      -19.62     19.62 o
  11  26   1        4.78       53.15     22.68 o
 -10  27   1        0.19      -13.16     20.17 o
  -9  27   1      787.23      722.38     43.28 o
  -8  27   1      600.37      598.26     34.00 o
  -7  27   1      904.82      836.00     31.52 o
  -6  27   1        8.15        9.57     11.28 o
  -5  27   1       13.72       -7.21     10.45 o
  -4  27   1        5.19       -8.41     11.57 o
  -3  27   1        1.08      -12.38     12.38 o
  -2  27   1      550.70      559.67     23.79 o
  -1  27   1      317.36      459.86     27.63 o
   0  27   1      398.01      559.31     61.56 o
   1  27   1       26.71       22.46     13.29 o
   2  27   1      102.41       85.32     15.84 o
   3  27   1       29.47       64.86     11.49 o
   4  27   1        1.71       -9.56      9.56 o
   5  27   1      449.59      422.23     21.78 o
   6  27   1      301.49      268.51     19.23 o
   7  27   1     1001.75     1045.03     33.25 o
   8  27   1       67.26       61.24     15.23 o
   9  27   1      559.98      545.15     33.62 o
  10  27   1        7.19        9.28     21.95 o
 -10  28   1       15.61       26.66     21.87 o
  -9  28   1      188.02      206.30     25.41 o
  -8  28   1     2248.16     2300.84     65.48 o
  -7  28   1      259.76      237.18     29.06 o
  -6  28   1      759.81      798.33     30.44 o
  -5  28   1       87.69      113.76     13.29 o
  -4  28   1     1102.84     1138.44     28.87 o
  -3  28   1        0.10      -11.56     11.56 o
  -2  28   1     1383.89     1597.17     40.83 o
  -1  28   1      325.55      388.53     25.56 o
   0  28   1     6029.34     6852.16    124.48 o
   1  28   1       43.31       39.51     14.89 o
   2  28   1       68.13      113.10     19.91 o
   3  28   1        4.93       11.40     10.68 o
   4  28   1      131.37      151.22     13.63 o
   5  28   1      371.77      321.71     23.03 o
   6  28   1      565.22      654.41     40.68 o
   7  28   1        0.35       46.55     14.04 o
   8  28   1     1899.50     1634.35     44.03 o
   9  28   1       29.13       41.00     21.51 o
  10  28   1       54.00       56.14     22.72 o
  -9  29   1      408.35      405.01     40.79 o
  -8  29   1       63.34       88.17     23.10 o
  -7  29   1      107.40      106.58     21.34 o
  -6  29   1        2.53       13.60      7.08 o
  -5  29   1       65.39       50.41     13.22 o
  -4  29   1      257.44      286.89     21.95 o
  -3  29   1      339.97      338.01     20.55 o
  -2  29   1     2795.29     2727.24     58.57 o
  -1  29   1      365.94      367.36     21.49 o
   0  29   1     5794.81     5829.80    108.36 o
   1  29   1        0.17      -14.00     14.00 o
   2  29   1      947.97      884.89     29.29 o
   3  29   1       98.24       86.60     17.50 o
   4  29   1      311.71      272.52     16.64 o
   5  29   1      302.93      315.62     19.77 o
   6  29   1      855.82      872.95     33.12 o
   7  29   1     1031.19      944.86     32.12 o
   8  29   1      127.01      129.06     23.10 o
   9  29   1       24.94       21.86     22.68 o
  -9  30   1      370.33      361.22     31.26 o
  -8  30   1       25.87       77.65     22.19 o
  -7  30   1       41.15       22.49     25.27 o
  -6  30   1       38.41       49.94     19.88 o
  -5  30   1       12.57       16.87     11.52 o
  -4  30   1      227.36      218.00     21.09 o
  -3  30   1       27.77       26.81     14.97 o
  -2  30   1     1042.52     1112.09     33.94 o
  -1  30   1       28.30       62.35     16.56 o
   0  30   1        0.06      222.27     21.60 o
   1  30   1        3.90       -2.04     14.55 o
   2  30   1      100.46      128.05     16.14 o
   3  30   1       12.14       34.48     16.76 o
   4  30   1      240.68      260.63     18.18 o
   5  30   1       51.88       87.15     14.15 o
   6  30   1      402.98      361.40     20.38 o
   7  30   1      222.01      234.46     16.74 o
   8  30   1      174.20      162.24     24.56 o
   9  30   1      990.82      900.74     41.07 o
  -8  31   1     5164.72     4560.65    110.58 o
  -7  31   1       33.76       38.50     21.00 o
  -6  31   1      353.47      344.22     28.73 o
  -5  31   1        3.48        9.78     21.24 o
  -4  31   1      466.48      461.86     23.94 o
  -3  31   1        2.30       -7.03     14.55 o
  -2  31   1      292.82      386.89     22.45 o
  -1  31   1       24.74       40.52     16.14 o
   0  31   1      117.65      194.73     19.30 o
   1  31   1       89.74       60.47     15.87 o
   2  31   1     1900.38     1846.08     45.46 o
   3  31   1       66.38       59.71     15.25 o
   4  31   1       22.59      -14.72     15.40 o
   5  31   1       20.65       31.81     14.07 o
   6  31   1      107.64      141.57     15.29 o
   7  31   1        2.62       -4.35     14.76 o
   8  31   1      369.56      381.51     37.06 o
  -7  32   1       15.84        2.42     25.26 o
  -6  32   1        0.64        8.82     19.55 o
  -5  32   1        3.88       -8.73     21.16 o
  -4  32   1      119.01      105.84     16.42 o
  -3  32   1        8.62       -9.33     14.30 o
  -2  32   1      450.77      480.41     24.61 o
  -1  32   1      392.18      431.59     24.29 o
   0  32   1        9.81       60.98     22.68 o
   1  32   1       86.34      105.94     17.39 o
   2  32   1       69.05       78.62     16.42 o
   3  32   1      123.36       87.58     16.80 o
   4  32   1      579.61      514.86     37.89 o
   5  32   1        1.16       21.27     14.07 o
   6  32   1      483.65      382.22     21.25 o
   7  32   1        3.16       -1.91     20.88 o
  -7  33   1       74.09       59.25     22.44 o
  -6  33   1        1.51        3.74     22.93 o
  -5  33   1      405.88      448.71     37.04 o
  -4  33   1       10.99      -17.16     17.16 o
  -3  33   1       49.81       27.13     15.87 o
  -2  33   1        4.41        6.00     15.80 o
  -1  33   1       47.31       88.74     18.05 o
   0  33   1       23.23      181.44     22.05 o
   1  33   1       20.91       42.23     18.00 o
   2  33   1       17.06       33.65     16.50 o
   3  33   1      123.00      156.16     18.64 o
   4  33   1        1.27      -18.85     19.14 o
   5  33   1     1034.20     1106.58     73.87 o
   6  33   1       59.51       76.16     26.28 o
   7  33   1      968.77      948.98     43.06 o
  -6  34   1      815.90      770.91     47.52 o
  -5  34   1      108.93       86.83     28.05 o
  -4  34   1        1.27        4.99     22.93 o
  -3  34   1       38.44        6.39     17.24 o
  -2  34   1        2.73        3.27     16.66 o
  -1  34   1        2.99       33.88     17.68 o
   0  34   1     8949.16     8947.67    161.83 o
   1  34   1       82.44       97.00     18.64 o
   2  34   1      541.82      493.82     26.79 o
   3  34   1        3.86      -13.72     18.10 o
   4  34   1       25.45        3.56     18.42 o
   5  34   1       19.30       70.48     27.29 o
   6  34   1      668.91      600.20     81.06 o
  -5  35   1       10.33        7.48     24.69 o
  -4  35   1      156.47      108.15     28.05 o
  -3  35   1        1.31       -6.09     19.55 o
  -2  35   1     1181.40     1131.01     37.32 o
  -1  35   1      838.03      861.06     33.83 o
   0  35   1      589.35      973.91     35.46 o
   1  35   1     1641.89     1536.12     43.33 o
   2  35   1      729.23      708.80     31.40 o
   3  35   1      263.07      268.45     26.38 o
   4  35   1      112.99       39.68     21.22 o
   5  35   1       72.70       94.70     27.29 o
  -3  36   1      142.39      196.59     24.93 o
  -2  36   1        6.01       26.08     17.24 o
  -1  36   1     1615.33     1539.40     44.52 o
   0  36   1       60.47      165.87     20.44 o
   1  36   1      491.10      569.07     28.68 o
   2  36   1       59.36       84.23     19.18 o
   3  36   1       16.77       29.99     19.55 o
  -1  37   1      184.88      249.04     23.21 o
   0  37   1     1772.66     1645.20     46.42 o
   1  37   1        0.97       39.85     19.08 o
 -15   0   2      106.84      112.24     32.42 o
 -14   0   2     4743.32     6257.24    173.66 o
 -13   0   2       30.82       19.95     17.96 o
 -12   0   2      206.16      151.16     26.22 o
 -11   0   2       19.49       14.00     13.10 o
 -10   0   2      515.56      610.85     29.83 o
  -9   0   2        0.92       -1.67      9.87 o
  -8   0   2    37259.31    40918.98    789.72 o
  -7   0   2      163.80      142.88     10.56 o
  -6   0   2    25686.39    35239.64    678.79 o
  -5   0   2      121.58       93.97      8.04 o
  -4   0   2      306.10      506.01     14.26 o
  -3   0   2       17.68        9.07      4.67 o
  -2   0   2    21264.88    25242.85    487.70 o
  -1   0   2       13.99       64.95      3.53 o
   0   0   2    15237.14     1653.66     59.86 o
   1   0   2        3.97        9.98      3.53 o
   2   0   2    93044.21   105758.00   9426.87 o
   3   0   2       78.01       96.84     12.24 o
   4   0   2     5014.94     4995.10    173.62 o
   5   0   2     1557.12     1413.98     38.95 o
   6   0   2     4764.67     6163.29    123.60 o
   7   0   2      193.97      145.46     11.57 o
   8   0   2      212.69      282.79     15.31 o
   9   0   2      160.29      158.19     13.82 o
  10   0   2      488.31      371.94     19.75 o
  11   0   2      364.08      265.55     25.53 o
  12   0   2       38.73       82.31     33.67 o
  13   0   2      172.70      178.40     29.93 o
  14   0   2     1282.69     1409.59     58.12 o
  15   0   2      130.02      132.19     34.92 o
 -15   1   2      457.75      586.97     57.37 o
 -14   1   2       12.93       16.82     23.08 o
 -13   1   2       83.81      108.68     16.07 o
 -12   1   2      120.50      143.45     13.46 o
 -11   1   2       11.71        7.33      9.06 o
 -10   1   2     1289.86     1174.54     32.20 o
  -9   1   2       36.45       13.41      7.29 o
  -8   1   2       77.99       93.56      8.22 o
  -7   1   2      391.76      413.33     11.88 o
  -6   1   2       12.80        0.87      5.52 o
  -5   1   2      320.33      385.58      9.48 o
  -4   1   2      942.22      678.16     15.99 o
  -3   1   2      235.78      219.74      6.25 o
  -2   1   2      760.50      239.19     28.68 o
  -1   1   2        7.38        7.08      2.45 o
   0   1   2       37.54       16.07      4.44 o
   1   1   2      129.44      107.54      4.67 o
   2   1   2     3162.21     2113.72     75.24 o
   3   1   2       27.26       24.51      6.07 o
   4   1   2     1474.12     1090.78     21.26 o
   5   1   2      873.76      947.54     24.91 o
   6   1   2      501.16      565.41     14.28 o
   7   1   2     1157.62     1278.37     22.94 o
   8   1   2       48.78       35.89      6.75 o
   9   1   2      115.81      119.59      9.26 o
  10   1   2      116.48      102.95     11.06 o
  11   1   2       13.25       -4.18     12.29 o
  12   1   2       47.22       36.20     13.76 o
  13   1   2      147.40      169.08     18.58 o
  14   1   2      211.29      221.81     23.32 o
  15   1   2       88.92      105.21     24.69 o
 -15   2   2      168.59      184.30     22.13 o
 -14   2   2       61.22       94.20     18.94 o
 -13   2   2       25.07       -7.73     13.49 o
 -12   2   2        7.86       -6.89     10.29 o
 -11   2   2        0.17       -9.56      9.56 o
 -10   2   2        0.02      -12.89     12.89 o
  -9   2   2     3475.40     3276.50     54.99 o
  -8   2   2      298.08      250.94     10.19 o
  -7   2   2      368.30      346.90     10.97 o
  -6   2   2     1963.40     1783.87     28.69 o
  -5   2   2     2627.31     2987.22     43.75 o
  -4   2   2      347.20      223.15      9.31 o
  -3   2   2        8.25        2.82      3.17 o
  -2   2   2      208.17      130.54      7.20 o
  -1   2   2      384.02      298.26      9.66 o
   0   2   2       28.31        3.40      1.25 o
   1   2   2       24.21       29.74      2.37 o
   2   2   2      584.80      386.82     19.86 o
   3   2   2     1728.58     1437.55     23.82 o
   4   2   2        2.33        0.36      3.12 o
   5   2   2     7029.02     7964.25    120.78 o
   6   2   2      121.91       98.03      6.50 o
   7   2   2      275.07      250.12      9.58 o
   8   2   2      125.04      107.35      7.89 o
   9   2   2      179.32      198.46     10.26 o
  10   2   2        0.42       -3.94      9.17 o
  11   2   2       75.89       61.01     13.91 o
  12   2   2       12.30       11.11     13.29 o
  13   2   2       98.00      101.41     16.29 o
  14   2   2       21.54        7.36     17.22 o
  15   2   2       93.74      108.26     31.40 o
 -15   3   2      113.78      105.11     19.14 o
 -14   3   2     1055.71     1371.35     49.49 o
 -13   3   2        6.98      -13.88     17.97 o
 -12   3   2      863.11      872.23     25.62 o
 -11   3   2        1.10       -0.38     14.58 o
 -10   3   2     6697.73     6796.41     99.01 o
  -9   3   2       51.40       63.61     23.57 o
  -8   3   2      141.54      249.29     10.06 o
  -7   3   2      323.92      277.40     10.43 o
  -6   3   2    27784.02    36448.92    497.09 o
  -5   3   2       11.32       -1.94      4.28 o
  -4   3   2    16251.76    18654.98    255.05 o
  -3   3   2      650.96      386.14     12.90 o
  -2   3   2      281.41      354.69      7.29 o
  -1   3   2       25.59       41.75      4.55 o
   0   3   2    27249.04    31782.12    523.23 o
   1   3   2      214.64      103.52     13.82 o
   2   3   2     6810.86     6635.40    113.11 o
   3   3   2        1.99       -3.12      3.12 o
   4   3   2     1430.90     1979.80     32.07 o
   5   3   2      719.76      585.87     23.98 o
   6   3   2      870.70     1201.88     21.24 o
   7   3   2      763.23      679.50     14.85 o
   8   3   2     4358.72     5399.46     78.82 o
   9   3   2       53.25       47.21     11.99 o
  10   3   2      516.28      442.59     17.87 o
  11   3   2      106.17       81.93     14.55 o
  12   3   2      715.82      528.60     23.77 o
  13   3   2       43.76       76.12     18.10 o
  14   3   2      189.01      182.26     23.10 o
  15   3   2       47.78       89.79     20.42 o
 -15   4   2       39.23       41.65     17.62 o
 -14   4   2        0.03       24.63     15.95 o
 -13   4   2       29.92      -14.26     14.26 o
 -12   4   2        3.61        6.97     11.02 o
 -11   4   2        4.89       -9.50      9.50 o
 -10   4   2      227.59      219.35     13.74 o
  -9   4   2     7189.97     6911.47     99.87 o
  -8   4   2      589.61      517.83     15.51 o
  -7   4   2      426.35      403.13     11.59 o
  -6   4   2      617.64      521.29     16.92 o
  -5   4   2     1689.14     1834.56     28.71 o
  -4   4   2      319.52      249.13     10.22 o
  -3   4   2     2762.98     2772.56     39.76 o
  -2   4   2        1.03        3.42      2.64 o
  -1   4   2      279.34      256.03     10.33 o
   0   4   2      272.76      156.07      4.34 o
   1   4   2     4250.88     4294.17     64.83 o
   2   4   2      278.79      238.47      6.10 o
   3   4   2    11568.32    11569.58    172.87 o
   4   4   2       52.81       34.31      4.00 o
   5   4   2     4241.79     4791.54     68.35 o
   6   4   2      823.42      753.30     17.29 o
   7   4   2      250.72      263.23     10.06 o
   8   4   2        3.27       -5.07      6.16 o
   9   4   2        4.57        8.90      7.07 o
  10   4   2       49.97       33.47     10.42 o
  11   4   2        9.12       -2.82     10.42 o
  12   4   2        0.02        8.73     13.10 o
  13   4   2       93.42      109.51     18.96 o
  14   4   2        2.07       -6.13     22.61 o
  15   4   2       15.45       20.16     18.60 o
 -15   5   2      152.58      199.34     20.22 o
 -14   5   2        9.66        2.00     17.05 o
 -13   5   2       82.57      123.62     15.45 o
 -12   5   2      175.20      159.80     15.69 o
 -11   5   2        3.65      -11.50     11.50 o
 -10   5   2       81.34       54.99     13.39 o
  -9   5   2       25.21       28.36      8.49 o
  -8   5   2       29.97       25.68      8.39 o
  -7   5   2     1360.95     1605.93     27.11 o
  -6   5   2       71.00       60.18      8.01 o
  -5   5   2      113.59      120.83      6.02 o
  -4   5   2       53.89       51.85      4.42 o
  -3   5   2     1757.55     1602.33     24.33 o
  -2   5   2      259.88      192.60      6.79 o
  -1   5   2      197.07      142.75      5.04 o
   0   5   2      136.48       74.47      4.28 o
   1   5   2     2167.84     2035.23     35.14 o
   2   5   2      294.07      261.50      7.62 o
   3   5   2      163.79      162.73      5.66 o
   4   5   2       23.54       14.22      3.43 o
   5   5   2     2753.84     3079.57     56.56 o
   6   5   2       48.89       23.19      4.99 o
   7   5   2     2140.32     2148.23     34.24 o
   8   5   2      191.37      157.01      8.44 o
   9   5   2      406.68      372.12     15.76 o
  10   5   2        9.49       -3.53      9.60 o
  11   5   2      184.26      119.19     12.92 o
  12   5   2       10.30       18.36     15.49 o
  13   5   2       14.01       15.94     16.32 o
  14   5   2       50.72       46.27     18.04 o
  15   5   2       80.33       53.05     22.50 o
 -15   6   2       13.34       16.08     23.41 o
 -14   6   2     1689.29     2077.36     59.54 o
 -13   6   2        0.14      -11.48     12.50 o
 -12   6   2      266.05      311.07     18.53 o
 -11   6   2      185.15      143.72     13.27 o
 -10   6   2    19271.30    20223.83    280.37 o
  -9   6   2        0.05       30.31     11.36 o
  -8   6   2     8139.96     8964.87    126.78 o
  -7   6   2        0.26       -8.43      8.43 o
  -6   6   2    31596.58    37970.43    517.06 o
  -5   6   2      290.99      237.83      9.67 o
  -4   6   2      358.48      418.83     10.41 o
  -3   6   2       10.00       15.88      3.12 o
  -2   6   2    93401.23   111245.88   1643.84 o
  -1   6   2       92.59       64.29      4.01 o
   1   6   2        3.58       34.69      3.63 o
   2   6   2      569.93      556.73     10.50 o
   3   6   2      738.20      534.61     28.08 o
   4   6   2    13533.00    16430.14    244.31 o
   5   6   2      120.69       93.18      5.85 o
   6   6   2    13210.97    15344.19    211.68 o
   7   6   2      254.81      221.19      9.29 o
   8   6   2     2722.81     2850.50     44.46 o
   9   6   2       19.66       16.21      9.46 o
  10   6   2     2210.58     2344.01     45.08 o
  11   6   2        4.87       -5.20     16.98 o
  12   6   2       45.81       11.68     15.74 o
  13   6   2        0.01       15.70     16.55 o
  14   6   2      252.65      351.37     27.48 o
  15   6   2      102.47      136.77     22.47 o
 -15   7   2      141.13      171.62     30.44 o
 -14   7   2       51.91       75.18     18.09 o
 -13   7   2       62.64       67.26     14.72 o
 -12   7   2       69.08       29.44     12.75 o
 -11   7   2     4273.34     4029.00     78.50 o
 -10   7   2       34.65       47.09     12.87 o
  -9   7   2     6620.99     6718.61     97.66 o
  -8   7   2      572.49      584.42     15.80 o
  -7   7   2      362.31      329.65     11.71 o
  -6   7   2      558.65      470.03     13.83 o
  -5   7   2     1259.60     1363.32     25.14 o
  -4   7   2     1557.96     1327.76     29.56 o
  -3   7   2       11.51       61.51      5.17 o
  -2   7   2        2.37        3.60      4.29 o
  -1   7   2      941.12      753.18     17.97 o
   0   7   2     7648.30     6204.02     86.11 o
   1   7   2      546.02      626.15     27.43 o
   2   7   2       54.67       71.66      4.13 o
   3   7   2      166.69      146.22      6.17 o
   4   7   2       13.44       13.73      4.13 o
   5   7   2     2817.79     3533.01     55.74 o
   6   7   2     1736.17     1465.67     46.06 o
   7   7   2      316.07      260.64      9.64 o
   8   7   2        0.89       -4.09      6.25 o
   9   7   2     3604.22     3578.84     62.38 o
  10   7   2       33.81       17.76     10.42 o
  11   7   2      834.35      746.05     25.97 o
  12   7   2      148.65      158.71     20.20 o
  13   7   2       12.87       25.43     17.22 o
  14   7   2       39.75       44.90     18.94 o
  15   7   2      494.81      618.41     35.28 o
 -15   8   2      240.90      233.69     56.12 o
 -14   8   2       15.97       52.88     47.39 o
 -13   8   2      148.91      140.54     16.20 o
 -12   8   2        6.43       -9.98     13.21 o
 -11   8   2     1780.49     1720.37     40.72 o
 -10   8   2       12.95        6.24     10.60 o
  -9   8   2      726.01      669.60     34.56 o
  -8   8   2       27.84       12.95      6.87 o
  -7   8   2      768.82      777.02     16.37 o
  -6   8   2       57.81       43.68      5.90 o
  -5   8   2       14.92        2.07      5.02 o
  -4   8   2      120.94      105.10      5.56 o
  -3   8   2     1348.47     1451.61     35.67 o
  -2   8   2       98.51       91.76      6.68 o
  -1   8   2       18.13       47.42      4.75 o
   0   8   2      291.07      291.57     15.35 o
   1   8   2     4471.85     4759.07     66.95 o
   2   8   2      155.06      132.31      6.72 o
   3   8   2      437.59      453.51     14.42 o
   4   8   2        7.03        7.88      4.01 o
   5   8   2      749.65      798.01     16.33 o
   6   8   2       77.18       52.17      5.90 o
   7   8   2      825.70      669.42     14.98 o
   8   8   2        3.23       -5.91      8.71 o
   9   8   2     1721.23     1661.39     47.12 o
  10   8   2      335.68      289.57     18.13 o
  11   8   2      259.35      255.48     18.13 o
  12   8   2       24.12       15.19     15.55 o
  13   8   2      395.13      547.42     32.03 o
  14   8   2       17.23       37.34     19.52 o
 -15   9   2       14.13       32.26     29.93 o
 -14   9   2     1654.52     1910.27     72.79 o
 -13   9   2       16.89       37.63     14.17 o
 -12   9   2      175.45      162.78     18.10 o
 -11   9   2      669.66      638.86     24.49 o
 -10   9   2     4896.98     5444.27    101.90 o
  -9   9   2      472.97      550.63     58.75 o
  -8   9   2     2475.21     2505.51     40.16 o
  -7   9   2      106.33      110.46      7.64 o
  -6   9   2     3093.70     3945.66     57.97 o
  -5   9   2      214.46      184.58      7.70 o
  -4   9   2     7626.71     8361.33    126.91 o
  -3   9   2      494.89      407.70     16.10 o
  -2   9   2      438.74      460.38     11.44 o
  -1   9   2        5.84        4.99      3.90 o
   0   9   2    47235.72    60357.85    821.86 o
   1   9   2      159.39      127.66      6.49 o
   2   9   2     2574.49     2734.38     48.14 o
   3   9   2       87.36       81.53      4.96 o
   4   9   2     5146.22     5606.87     86.03 o
   5   9   2       73.12       74.70      6.25 o
   6   9   2     1602.06     1921.97     33.17 o
   7   9   2      621.48      549.87     14.06 o
   8   9   2    14336.86    15120.43    234.57 o
   9   9   2      995.22      974.66     34.11 o
  10   9   2     8935.16     8324.10    150.41 o
  11   9   2       17.22       17.40     12.38 o
  12   9   2      790.60      781.10     28.67 o
  13   9   2       87.30       92.45     18.78 o
  14   9   2      240.11      260.80     24.73 o
 -15  10   2       68.38        1.50     24.90 o
 -14  10   2       92.40      104.12     28.11 o
 -13  10   2      218.42      194.69     17.19 o
 -12  10   2       15.32        7.22     13.87 o
 -11  10   2     2141.79     2104.66     47.38 o
 -10  10   2       12.32        6.36     10.63 o
  -9  10   2        3.19       16.85     13.53 o
  -8  10   2      823.31      793.61     22.63 o
  -7  10   2     5364.85     5918.64     85.70 o
  -6  10   2       80.72       49.40      5.82 o
  -5  10   2     6348.64     6960.53    107.54 o
  -4  10   2      651.84      587.22     21.31 o
  -3  10   2     1829.45     1845.70     31.80 o
  -2  10   2       48.63       26.52      4.94 o
  -1  10   2    12998.79    14294.03    237.11 o
   0  10   2     1094.21      919.26     19.87 o
   1  10   2    16429.24    18638.66    277.10 o
   2  10   2     1377.50     1213.33     20.10 o
   3  10   2      161.34      108.26      5.49 o
   4  10   2      231.54      188.70      7.21 o
   5  10   2      214.89      235.24      8.54 o
   6  10   2        6.45       -1.79      4.81 o
   7  10   2     7626.53     7310.60    104.24 o
   8  10   2        2.28       22.25     10.01 o
   9  10   2    10836.90    10387.82    183.68 o
  10  10   2       78.28       69.14     13.79 o
  11  10   2      367.73      346.27     20.53 o
  12  10   2       20.07       21.96     19.44 o
  13  10   2      102.78      104.87     20.03 o
  14  10   2       28.53        9.62     18.09 o
 -14  11   2        1.86      -11.44     18.94 o
 -13  11   2        0.00       23.12     12.44 o
 -12  11   2        3.47      -12.27     13.10 o
 -11  11   2      551.45      575.73     23.90 o
 -10  11   2        6.17      -10.63     10.63 o
  -9  11   2       41.95       34.62     12.00 o
  -8  11   2       60.98       51.30     16.85 o
  -7  11   2     1918.03     2021.69     36.97 o
  -6  11   2       91.71       70.07      5.44 o
  -5  11   2     1513.18     1551.24     28.74 o
  -4  11   2       29.75       32.35      6.48 o
  -3  11   2     1083.33     1036.41     23.32 o
  -2  11   2       64.24       59.48      4.49 o
  -1  11   2       28.97       17.33      4.29 o
   0  11   2        2.81       10.87      4.34 o
   1  11   2     1050.20     1136.83     21.15 o
   2  11   2      783.99      813.06     21.44 o
   3  11   2     2415.18     2588.07     38.72 o
   4  11   2       17.12       27.82      4.64 o
   5  11   2      145.60      146.81      8.46 o
   6  11   2      221.58      205.18      9.22 o
   7  11   2       18.71       20.90      5.98 o
   8  11   2       48.12      107.05     27.00 o
   9  11   2     2212.56     2168.02     48.34 o
  10  11   2        1.83       -1.17     18.36 o
  11  11   2       25.33       11.77     13.49 o
  12  11   2        2.51        0.78     12.61 o
  13  11   2      134.42      132.64     21.24 o
  14  11   2        0.01       14.51     17.46 o
 -14  12   2      155.04      208.41     24.84 o
 -13  12   2       14.86        8.96     18.04 o
 -12  12   2     1477.79     1358.93     41.22 o
 -11  12   2      238.02      219.18     16.37 o
 -10  12   2     1493.79     1423.32     35.95 o
  -9  12   2      412.32      474.57     55.30 o
  -8  12   2     4655.87     4956.36     80.95 o
  -7  12   2        0.32       -2.97      7.24 o
  -6  12   2     1398.13     1485.88     31.11 o
  -5  12   2      107.18       95.66      7.83 o
  -4  12   2     4283.27     4778.44     75.53 o
  -3  12   2       10.47        0.25      6.71 o
  -2  12   2     2171.93     2416.48     40.06 o
  -1  12   2     1135.75      890.70     19.33 o
   0  12   2      328.68      541.45     12.03 o
   1  12   2       23.96       18.37      6.21 o
   2  12   2    25048.85    32805.65    448.12 o
   3  12   2       18.80        8.49      4.49 o
   4  12   2      377.08      434.40     11.20 o
   5  12   2      104.76       75.91      6.16 o
   6  12   2     2001.57     1812.52     36.75 o
   7  12   2       69.81       33.14      7.89 o
   8  12   2    95533.05    99462.13   1664.86 o
   9  12   2       68.93       62.95     14.48 o
  10  12   2      222.94      333.78     19.99 o
  11  12   2      249.25      225.24     19.44 o
  12  12   2      621.89      546.25     25.40 o
  13  12   2       61.64       72.03     18.78 o
  14  12   2      179.63      248.62     25.46 o
 -14  13   2        4.49      -14.59     18.04 o
 -13  13   2       25.84       42.67     18.25 o
 -12  13   2       86.19       69.76     15.40 o
 -11  13   2      211.37      252.34     18.24 o
 -10  13   2        3.53       -9.13     11.04 o
  -9  13   2       81.68      112.67     11.26 o
  -8  13   2      157.47      138.61     10.92 o
  -7  13   2     5807.87     6004.90     95.44 o
  -6  13   2       32.77       25.90      6.88 o
  -5  13   2      943.06      811.07     18.71 o
  -4  13   2       28.63       17.91      6.32 o
  -3  13   2     5667.65     6627.16    102.94 o
  -2  13   2      838.14      785.89     17.53 o
  -1  13   2       84.02      165.09      6.98 o
   0  13   2      560.05      573.46     12.53 o
   1  13   2     1331.10     1275.48     23.82 o
   2  13   2     2050.20     1992.75     58.19 o
   3  13   2      698.54      815.65     16.28 o
   4  13   2      930.45      975.82     27.70 o
   5  13   2        7.47        6.03      4.81 o
   6  13   2      198.66      157.37      9.98 o
   7  13   2     1265.76     1252.33     31.78 o
   8  13   2     1462.74     1878.39     89.57 o
   9  13   2      439.99      461.37     21.60 o
  10  13   2       48.07       49.69     14.40 o
  11  13   2       52.38       39.76     14.17 o
  12  13   2        4.23      -11.59     15.58 o
  13  13   2        6.09      -17.05     17.05 o
  14  13   2       84.75       71.40     20.49 o
 -14  14   2       14.59       14.13     18.78 o
 -13  14   2        8.87      -11.88     17.27 o
 -12  14   2        0.44       14.46     14.58 o
 -11  14   2        0.43      -12.09     12.09 o
 -10  14   2       29.57       36.95     12.24 o
  -9  14   2      133.48      132.28     18.00 o
  -8  14   2       10.02        2.58      9.47 o
  -7  14   2      216.37      226.15     11.79 o
  -6  14   2      219.76      228.65     10.64 o
  -5  14   2      471.13      486.66     14.24 o
  -4  14   2      540.70      561.32     15.19 o
  -3  14   2     3585.98     4032.32     65.15 o
  -2  14   2       11.57       14.65      4.49 o
  -1  14   2       10.67       12.69      5.79 o
   0  14   2       87.26       95.73      6.11 o
   1  14   2     2643.98     2805.26     46.07 o
   2  14   2      254.91      231.46     13.42 o
   3  14   2      163.63      165.71      7.28 o
   4  14   2        0.13       -5.66      5.66 o
   5  14   2      436.83      449.60     18.72 o
   6  14   2       45.23       25.17      7.84 o
   7  14   2     2590.74     2495.42     52.78 o
   8  14   2     1216.60     1147.91     65.88 o
   9  14   2     2039.37     2007.53     46.74 o
  10  14   2      573.82      568.68     30.60 o
  11  14   2      718.15      730.05     27.54 o
  12  14   2        4.92       -2.09     13.32 o
  13  14   2      291.91      346.34     27.68 o
  14  14   2       48.63       59.94     19.80 o
 -14  15   2        7.98       13.51     20.28 o
 -13  15   2       20.92       42.46     19.26 o
 -12  15   2      281.03      242.04     26.46 o
 -11  15   2        2.17      -11.04     11.04 o
 -10  15   2     1290.78     1314.55     35.07 o
  -9  15   2      322.05      344.03     59.76 o
  -8  15   2       17.25        2.61     12.48 o
  -7  15   2      978.60      871.23     21.74 o
  -6  15   2       16.17       12.74      7.47 o
  -5  15   2      162.03      108.69      8.71 o
  -4  15   2      113.47      118.39      8.71 o
  -3  15   2        5.24       18.86      7.65 o
  -2  15   2     1415.39     1431.93     26.90 o
  -1  15   2     1493.24     1303.20     35.79 o
   0  15   2     1075.49     1838.80     30.01 o
   1  15   2      264.48      207.33      9.12 o
   2  15   2     7638.68     8046.21    123.30 o
   3  15   2     2206.07     2194.76     37.77 o
   4  15   2     1027.73     1105.42     25.77 o
   5  15   2      270.25      276.66     13.18 o
   6  15   2      571.59      567.30     18.21 o
   7  15   2       91.82       57.97     20.52 o
   8  15   2     4469.72     4642.41     89.45 o
   9  15   2      493.29      403.31     21.02 o
  10  15   2      548.12      537.64     34.20 o
  11  15   2        2.52       21.64     13.79 o
  12  15   2       39.39       36.62     14.74 o
  13  15   2       80.71       79.46     21.60 o
  14  15   2      561.37      638.73     82.94 o
 -14  16   2        6.29       14.04     24.32 o
 -13  16   2      434.33      450.16     30.70 o
 -12  16   2       41.45        9.11     20.22 o
 -11  16   2       77.70       92.86     14.48 o
 -10  16   2      137.84      141.41     18.00 o
  -9  16   2     2037.18     2076.91     66.60 o
  -8  16   2      243.72      178.29     12.37 o
  -7  16   2       37.31       35.48     10.17 o
  -6  16   2      428.75      386.38     18.23 o
  -5  16   2        1.23       -4.83      6.84 o
  -4  16   2       17.62       13.80      7.48 o
  -3  16   2     2291.74     2292.94     40.45 o
  -2  16   2        2.90       -1.58      5.39 o
  -1  16   2     2368.24     2412.11     41.38 o
   0  16   2      189.48      150.12      7.95 o
   1  16   2      333.70      523.14     14.65 o
   2  16   2      285.45      276.09     29.60 o
   3  16   2      217.82      187.33      9.06 o
   4  16   2        2.10       -5.37      7.32 o
   5  16   2     2798.30     2946.36     55.54 o
   6  16   2        5.75       -3.81      7.73 o
   7  16   2      221.26      244.28     24.84 o
   8  16   2       24.71       21.88     17.64 o
   9  16   2       18.83      -13.65     13.65 o
  10  16   2      174.71      184.03     17.46 o
  11  16   2      281.14      314.50     21.02 o
  12  16   2       25.71       20.43     14.96 o
  13  16   2        0.16        2.13     15.10 o
 -13  17   2        3.49       -4.99     19.75 o
 -12  17   2      146.68      162.56     22.19 o
 -11  17   2        2.79        3.30     16.76 o
 -10  17   2      322.32      290.12     18.93 o
  -9  17   2      484.72      501.32     22.29 o
  -8  17   2      113.57      106.20     16.61 o
  -7  17   2       92.07      113.81     13.19 o
  -6  17   2        0.00       -7.92      7.92 o
  -5  17   2     1227.01     1406.35     28.74 o
  -4  17   2      141.59      172.19     11.39 o
  -3  17   2     6050.40     6508.59    102.34 o
  -2  17   2        3.71        6.28      5.95 o
  -1  17   2       50.14       67.41      7.05 o
   0  17   2     1415.11     1440.46     25.26 o
   1  17   2     1972.14     2000.32     33.05 o
   2  17   2      581.20      644.44     31.02 o
   3  17   2     3391.30     3712.45     67.78 o
   4  17   2       19.48        8.08      8.36 o
   5  17   2     1100.25     1073.31     30.47 o
   6  17   2      747.49      674.68     19.53 o
   7  17   2      213.66      230.31     33.48 o
   8  17   2      111.17      244.28     37.00 o
   9  17   2      469.84      470.25     23.38 o
  10  17   2       10.33      -13.00     13.00 o
  11  17   2      213.72      230.38     19.56 o
  12  17   2        1.42       -7.69     14.37 o
  13  17   2       48.92       37.29     18.00 o
 -13  18   2        3.42        7.57     20.03 o
 -12  18   2       18.36       27.27     18.94 o
 -11  18   2       18.88        8.73     28.68 o
 -10  18   2      472.46      489.09     22.93 o
  -9  18   2      117.55      144.66     16.10 o
  -8  18   2     3245.58     3149.57     64.83 o
  -7  18   2       83.34       84.29     10.03 o
  -6  18   2       65.11       67.85      9.28 o
  -5  18   2        1.18       -7.22      7.22 o
  -4  18   2       95.64       83.51     10.12 o
  -3  18   2     1317.65     1297.04     58.62 o
  -2  18   2     1556.51     1661.30     32.07 o
  -1  18   2      904.30      810.38     17.60 o
   0  18   2       63.08      111.91      8.08 o
   1  18   2        3.01        6.31      6.88 o
   2  18   2    13965.83    16835.78    253.59 o
   3  18   2      271.99      278.97     30.96 o
   4  18   2       29.79       44.04      8.85 o
   5  18   2       64.46       47.39      9.13 o
   6  18   2      101.93      145.51     13.76 o
   7  18   2      154.49      113.06     25.08 o
   8  18   2    52749.56    54235.37    917.05 o
   9  18   2       40.41       22.15     18.36 o
  10  18   2       22.70       33.27     13.91 o
  11  18   2        1.35      -12.57     13.45 o
  12  18   2        5.86      -13.58     13.58 o
  13  18   2       16.67       13.11     20.17 o
 -13  19   2      125.05      169.30     29.47 o
 -12  19   2       10.51        8.40     18.96 o
 -11  19   2      313.64      278.38     28.22 o
 -10  19   2      471.62      542.09     57.49 o
  -9  19   2      483.70      507.49     23.43 o
  -8  19   2      412.47      352.63     19.58 o
  -7  19   2     1442.23     1399.27     34.92 o
  -6  19   2        0.78       -8.16      8.16 o
  -5  19   2      726.69      751.83     21.09 o
  -4  19   2       23.92       11.90      7.61 o
  -3  19   2    10364.95    11536.69    176.80 o
  -2  19   2      125.53      103.55      9.54 o
  -1  19   2      106.05      149.84      8.96 o
   0  19   2      158.81      132.16      9.32 o
   1  19   2       68.88       88.21      7.89 o
   2  19   2     1401.05     1560.00     40.34 o
   3  19   2     3962.24     4086.95     74.68 o
   4  19   2      515.90      471.62     17.68 o
   5  19   2       54.55       70.00      9.38 o
   6  19   2      505.30      416.51     19.79 o
   7  19   2      560.53      542.31     23.50 o
   8  19   2      579.55      769.96     73.80 o
   9  19   2      545.86      518.71     23.62 o
  10  19   2       98.56       78.94     16.02 o
  11  19   2       25.96       14.95     15.48 o
  12  19   2        8.33        7.61     15.10 o
  13  19   2      500.39      531.10     35.90 o
 -13  20   2      140.99      185.89     50.87 o
 -12  20   2      209.08      222.29     24.84 o
 -11  20   2     1228.65     1210.69     50.24 o
 -10  20   2        1.85       19.09     17.50 o
  -9  20   2       29.10        6.84     20.88 o
  -8  20   2      576.44      520.00     22.93 o
  -7  20   2      130.45      113.38     11.34 o
  -6  20   2       63.63       33.58      9.37 o
  -5  20   2        1.76       -8.02      8.02 o
  -4  20   2       47.83       48.64      9.23 o
  -3  20   2     1128.30     1291.57     27.32 o
  -2  20   2      128.45      125.59     10.16 o
  -1  20   2      515.40      486.97     16.26 o
   0  20   2      562.65      553.49     16.94 o
   1  20   2     1121.51     1076.76     21.85 o
   2  20   2     1442.64     1532.45     30.72 o
   3  20   2       38.29       39.38     10.46 o
   4  20   2       21.40       11.10      8.50 o
   5  20   2       24.57       27.72      8.93 o
   6  20   2      300.74      306.38     19.08 o
   7  20   2        8.71      -18.52     20.88 o
   8  20   2       16.50       35.79     14.02 o
   9  20   2       81.33      109.09     18.36 o
  10  20   2       17.73       -2.93     13.32 o
  11  20   2       42.13       23.89     15.78 o
  12  20   2       17.81       16.35     14.88 o
 -12  21   2      370.11      349.81     29.80 o
 -11  21   2        8.81        3.79     32.42 o
 -10  21   2     1368.44     1273.05     43.23 o
  -9  21   2      251.16      391.90     33.67 o
  -8  21   2      118.65       68.28     24.84 o
  -7  21   2       42.44       56.21     10.50 o
  -6  21   2       30.53       10.79      9.40 o
  -5  21   2       21.49        1.48      8.16 o
  -4  21   2        2.07        6.40      8.19 o
  -3  21   2        5.81       15.19      8.38 o
  -2  21   2       70.34       98.51     11.80 o
  -1  21   2       14.99       33.79     13.83 o
   0  21   2     3619.08     3760.85     57.95 o
   1  21   2        2.29       29.78      7.70 o
   2  21   2     7023.77     7924.65    124.14 o
   3  21   2      165.77      169.92     12.58 o
   4  21   2      282.70      297.05     14.33 o
   5  21   2        1.33      -10.04     10.04 o
   6  21   2     1524.30     1554.90     38.57 o
   7  21   2      509.76      425.48     21.43 o
   8  21   2     1994.36     2034.71     49.16 o
   9  21   2      100.57      119.58     17.37 o
  10  21   2      264.45      254.48     20.70 o
  11  21   2       38.09       30.24     15.05 o
  12  21   2      630.39      760.03     38.59 o
 -12  22   2       86.11       84.43     25.37 o
 -11  22   2       45.24       68.59     22.93 o
 -10  22   2        8.27       -7.11     16.80 o
  -9  22   2     1719.61     1584.36     51.02 o
  -8  22   2       14.20       17.31     13.91 o
  -7  22   2      413.61      292.52     15.39 o
  -6  22   2      131.58      136.92     12.25 o
  -5  22   2       13.20       21.81      9.22 o
  -4  22   2       56.88       47.45      9.21 o
  -3  22   2     1752.68     1850.54     36.23 o
  -2  22   2      951.47      893.23     26.48 o
  -1  22   2     4817.82     5241.69     85.45 o
   0  22   2       15.27       59.16      8.61 o
   1  22   2     4667.83     4946.08     73.87 o
   2  22   2      331.32      374.55     33.41 o
   3  22   2      685.31      693.84     19.94 o
   4  22   2      137.31      116.55     10.98 o
   5  22   2       55.48       44.50     10.05 o
   6  22   2        4.63      -16.35     16.35 o
   7  22   2     2815.64     2660.15     61.56 o
   8  22   2       28.60       89.89     31.68 o
   9  22   2     4027.86     3849.88     79.88 o
  10  22   2       68.81       58.20     15.92 o
  11  22   2      269.20      348.48     23.25 o
  12  22   2        7.01        9.28     20.73 o
 -12  23   2       28.82       47.60     32.38 o
 -11  23   2        2.03       26.12     20.85 o
 -10  23   2       12.52       35.23     20.94 o
  -9  23   2      114.74       92.54     24.75 o
  -8  23   2      410.78      499.48     48.07 o
  -7  23   2       17.76        5.70     12.09 o
  -6  23   2        5.17       12.97      9.27 o
  -5  23   2      309.16      308.24     16.86 o
  -4  23   2      273.88      280.65     14.69 o
  -3  23   2       22.40       45.20     11.69 o
  -2  23   2        0.09        8.08      9.54 o
  -1  23   2       79.36      149.90     13.63 o
   0  23   2      459.44      459.78     17.47 o
   1  23   2      518.65      627.65     19.35 o
   2  23   2       14.93       18.06      8.74 o
   3  23   2        7.18       23.05      9.23 o
   4  23   2      138.35      122.55     11.65 o
   5  23   2      181.96      114.21     14.55 o
   6  23   2       25.04       42.31     13.29 o
   7  23   2      913.70      970.02     44.28 o
   8  23   2     1328.80     1286.98     37.43 o
   9  23   2       57.95       85.41     16.20 o
  10  23   2      142.92      132.83     18.23 o
  11  23   2      615.27      722.86     45.72 o
 -11  24   2       61.89       71.08     20.96 o
 -10  24   2       53.60       63.60     22.93 o
  -9  24   2      429.24      386.62     53.50 o
  -8  24   2     1660.10     1504.04     48.10 o
  -7  24   2      724.82      754.08     34.44 o
  -6  24   2     3663.00     3351.81     59.89 o
  -5  24   2      145.40      149.12     11.51 o
  -4  24   2       13.17        4.92      9.06 o
  -3  24   2      598.25      619.62     21.35 o
  -2  24   2       12.20       38.39     10.90 o
  -1  24   2     1315.88     1199.59     28.49 o
   0  24   2     6369.56     6942.22    111.51 o
   1  24   2       89.86      106.87     12.38 o
   2  24   2      100.36      100.53     11.02 o
   3  24   2       85.69       91.71     11.02 o
   4  24   2      150.92      162.89     12.78 o
   5  24   2        1.48      -10.48     10.48 o
   6  24   2     2892.81     2749.22     59.73 o
   7  24   2       68.68       84.39     15.80 o
   8  24   2      124.19      166.48     18.50 o
   9  24   2       74.33       89.42     16.93 o
  10  24   2       56.07       85.25     17.39 o
  11  24   2       46.58       39.72     21.90 o
 -11  25   2      309.69      267.53     28.19 o
 -10  25   2       88.78       90.57     32.42 o
  -9  25   2       73.70       81.51     20.03 o
  -8  25   2       14.70        8.27     17.50 o
  -7  25   2      819.89      808.01     33.12 o
  -6  25   2       51.10       69.54     11.26 o
  -5  25   2      923.23      871.84     23.68 o
  -4  25   2      395.26      357.51     16.21 o
  -3  25   2     5814.22     5925.47    108.50 o
  -2  25   2     1504.40     1429.67     32.32 o
  -1  25   2       60.85      117.26     12.90 o
   0  25   2     1430.65     1633.10     39.21 o
   1  25   2       15.90        1.66     13.72 o
   2  25   2       25.92        2.73      9.54 o
   3  25   2      301.87      324.27     15.48 o
   4  25   2      196.53      206.87     13.63 o
   5  25   2      568.74      592.10     23.71 o
   6  25   2        1.48      -12.38     12.38 o
   7  25   2     2387.55     2429.06     55.98 o
   8  25   2      531.63      487.62     26.01 o
   9  25   2      317.54      284.26     21.69 o
  10  25   2      432.04      457.07     30.42 o
  11  25   2       44.21       26.70     26.63 o
 -11  26   2        4.20       18.17     21.77 o
 -10  26   2        4.46       -8.02     18.94 o
  -9  26   2        4.22       35.94     23.76 o
  -8  26   2       48.67       77.32     20.16 o
  -7  26   2      321.87      270.25     23.49 o
  -6  26   2      447.83      468.38     18.93 o
  -5  26   2      411.34      364.98     16.63 o
  -4  26   2      477.46      468.27     18.62 o
  -3  26   2       23.54       53.75     15.31 o
  -2  26   2     1102.31     1136.80     29.21 o
  -1  26   2      786.40      914.17     36.36 o
   0  26   2      382.61      394.47     20.18 o
   1  26   2       52.76       12.47     24.48 o
   2  26   2       73.32       80.69     11.35 o
   3  26   2      240.26      267.14     14.76 o
   4  26   2       45.82       37.88     10.64 o
   5  26   2       43.74       39.91     19.80 o
   6  26   2      308.75      263.41     21.68 o
   7  26   2        2.64       26.77     15.09 o
   8  26   2      512.93      530.67     25.40 o
   9  26   2        0.63        3.28     14.04 o
  10  26   2        7.02       31.55     21.24 o
 -10  27   2        2.70      -14.37     21.00 o
  -9  27   2       10.14       37.41     32.42 o
  -8  27   2     3818.66     3352.92     90.70 o
  -7  27   2      252.32      237.66     23.32 o
  -6  27   2     2179.98     1956.03     46.45 o
  -5  27   2       83.84       56.49     11.13 o
  -4  27   2       53.83       72.01     11.82 o
  -3  27   2      491.82      508.48     20.73 o
  -2  27   2      518.60      556.25     24.45 o
  -1  27   2     2813.10     2982.56     61.61 o
   0  27   2     1850.29     2056.80     47.02 o
   1  27   2      203.28      197.68     16.50 o
   2  27   2     1018.35     1163.86     32.39 o
   3  27   2        9.96       12.53     10.52 o
   4  27   2      191.30      207.46     14.43 o
   5  27   2       18.22        8.67     12.78 o
   6  27   2      124.88      134.31     16.92 o
   7  27   2      574.06      552.26     32.40 o
   8  27   2     1522.50     1533.75     42.97 o
   9  27   2       80.50       90.88     16.17 o
  10  27   2       28.80        2.98     22.19 o
 -10  28   2        0.73      -15.36     21.64 o
  -9  28   2      281.80      246.83     30.83 o
  -8  28   2        0.15       53.63     28.68 o
  -7  28   2      218.80      214.50     24.25 o
  -6  28   2       72.55      132.68     20.42 o
  -5  28   2      225.27      207.87     14.73 o
  -4  28   2       94.83       84.33     15.11 o
  -3  28   2       30.88       21.37     12.68 o
  -2  28   2       54.68       84.00     19.08 o
  -1  28   2      556.63      727.27     39.24 o
   0  28   2      694.63      739.94     28.08 o
   1  28   2     2016.04     2073.42     47.95 o
   2  28   2      610.18      610.98     28.23 o
   3  28   2      141.99      121.57     12.78 o
   4  28   2       68.20       75.65     17.21 o
   5  28   2        2.34       -0.63     18.36 o
   6  28   2       21.77       16.03     13.61 o
   7  28   2      815.05      772.84     29.15 o
   8  28   2        0.38        8.32     13.86 o
   9  28   2      452.50      544.08     63.82 o
  10  28   2        0.08      -21.95     21.95 o
  -9  29   2        3.51       14.27     21.64 o
  -8  29   2     1587.03     1568.75     62.59 o
  -7  29   2      134.82      122.10     25.53 o
  -6  29   2       10.03       19.14     20.77 o
  -5  29   2        9.78        7.92      9.99 o
  -4  29   2      394.53      378.49     21.69 o
  -3  29   2      253.36      238.00     16.73 o
  -2  29   2       30.60       92.31     21.60 o
  -1  29   2     1510.78     1489.23     40.21 o
   0  29   2     1026.66     1197.04     35.46 o
   1  29   2        1.52       31.32     15.12 o
   2  29   2       10.40       -1.46     13.29 o
   3  29   2       20.69       31.12     13.05 o
   4  29   2      673.61      633.71     25.61 o
   5  29   2      373.30      307.62     19.49 o
   6  29   2      648.42      655.95     30.60 o
   7  29   2      543.47      526.79     30.96 o
   8  29   2      269.78      248.53     27.46 o
   9  29   2        2.25      -19.88     19.88 o
  -9  30   2       14.45       41.52     22.79 o
  -8  30   2     2004.10     1819.72     58.24 o
  -7  30   2      328.58      302.30     32.59 o
  -6  30   2     2018.56     1720.13     63.42 o
  -5  30   2       39.59       44.87     18.61 o
  -4  30   2       28.04       25.64     12.41 o
  -3  30   2      175.32      184.06     18.36 o
  -2  30   2     3277.82     3271.65     67.55 o
  -1  30   2     1282.33     1357.18     38.66 o
   0  30   2       43.01      158.58     17.68 o
   1  30   2       93.48      141.96     17.06 o
   2  30   2       50.39       46.46     14.55 o
   3  30   2       54.92       65.73     14.66 o
   4  30   2        2.19       26.05     14.96 o
   5  30   2      137.83      188.78     17.60 o
   6  30   2       40.12       42.47     17.30 o
   7  30   2        6.72        3.97     10.61 o
   8  30   2      167.71      201.74     28.00 o
  -8  31   2      265.76      297.24     29.48 o
  -7  31   2        2.07       15.84     19.55 o
  -6  31   2        9.70        3.74     22.93 o
  -5  31   2        1.63        9.68     38.66 o
  -4  31   2        8.32       11.64     20.77 o
  -3  31   2      253.58      248.74     19.62 o
  -2  31   2        0.05       83.97     15.87 o
  -1  31   2      230.42      377.59     22.45 o
   0  31   2     1906.23     1868.97     46.75 o
   1  31   2     1608.28     1620.05     42.32 o
   2  31   2       61.31       51.35     15.25 o
   3  31   2       58.37       81.28     18.10 o
   4  31   2       19.55        7.70     20.04 o
   5  31   2     2946.77     2884.85     89.00 o
   6  31   2        3.44       21.41     10.59 o
   7  31   2      785.12      782.70     29.77 o
   8  31   2       14.63       -1.90     22.19 o
  -8  32   2      473.52      515.37     34.39 o
  -7  32   2       35.53       42.48     22.34 o
  -6  32   2       30.72       31.11     23.79 o
  -5  32   2      108.45       82.05     25.53 o
  -4  32   2      346.90      365.45     26.85 o
  -3  32   2       67.06       40.60     15.28 o
  -2  32   2     1167.64     1227.10     37.09 o
  -1  32   2     1934.71     2102.10     50.50 o
   0  32   2      245.05      336.44     22.40 o
   1  32   2      193.00      261.99     20.55 o
   2  32   2        1.01       -7.71     14.89 o
   3  32   2      145.15      128.26     17.68 o
   4  32   2        6.48       -6.72     15.71 o
   5  32   2      123.29       98.68     15.52 o
   6  32   2      285.64      259.39     18.18 o
   7  32   2        1.05       28.71     22.34 o
  -7  33   2       25.62       27.49     21.34 o
  -6  33   2      166.51      177.74     29.83 o
  -5  33   2        0.72      -22.93     22.93 o
  -4  33   2       19.63       27.57     22.96 o
  -3  33   2        9.53        5.20     18.61 o
  -2  33   2      263.82      287.04     21.44 o
  -1  33   2     1470.67     1552.46     42.68 o
   0  33   2     2086.30     2184.04     52.99 o
   1  33   2      343.16      374.40     23.65 o
   2  33   2      142.39      151.62     21.96 o
   3  33   2       31.36       29.85     19.42 o
   4  33   2      129.71      104.91     27.29 o
   5  33   2      116.03      143.46     29.09 o
   6  33   2       70.84       84.06     13.03 o
  -6  34   2       67.30       81.06     26.46 o
  -5  34   2      217.06      303.12     33.51 o
  -4  34   2      140.18      133.88     22.95 o
  -3  34   2      609.00      585.61     32.62 o
  -2  34   2       80.19      101.74     17.98 o
  -1  34   2     1630.96     1671.50     44.55 o
   0  34   2       65.06      187.22     24.84 o
   1  34   2      690.43      698.34     30.19 o
   2  34   2      352.52      432.90     25.45 o
   3  34   2      569.33      627.10     55.51 o
   4  34   2      100.24      100.67     22.71 o
   5  34   2      330.50      416.29     25.67 o
   6  34   2       11.27       41.20     25.53 o
  -5  35   2       54.91       65.09     27.29 o
  -4  35   2       59.60       85.30     29.93 o
  -3  35   2      205.23      178.21     23.89 o
  -2  35   2      230.75      244.05     25.34 o
  -1  35   2      472.23      562.48     28.27 o
   0  35   2      101.58      139.57     19.72 o
   1  35   2      657.07      693.34     30.82 o
   2  35   2      235.65      261.34     22.40 o
   3  35   2        0.04       20.24     20.42 o
   4  35   2       73.92       74.57     21.34 o
  -3  36   2       56.31       63.05     22.05 o
  -2  36   2       41.94       32.11     21.34 o
  -1  36   2       15.65       24.01     17.73 o
   0  36   2      171.01      184.44     20.98 o
   1  36   2      713.87      792.08     32.96 o
   2  36   2       72.08      125.51     23.04 o
   3  36   2      559.37      492.65     33.06 o
  -1  37   2       52.72       77.62     23.49 o
   0  37   2      138.35      170.75     26.64 o
   1  37   2      368.78      404.21     26.14 o
 -15   1   3        2.02        1.31     24.94 o
 -14   1   3       97.37       70.23     18.42 o
 -13   1   3        7.19       31.11     13.76 o
 -12   1   3      739.44      811.25     21.34 o
 -11   1   3        0.30       -9.12      9.12 o
 -10   1   3     5606.23     5376.37     79.89 o
  -9   1   3      103.80       90.24      8.61 o
  -8   1   3     2129.51     1960.19     32.54 o
  -7   1   3       21.28       15.03      5.57 o
  -6   1   3    11069.61    12067.79    167.10 o
  -5   1   3       63.85       47.55      4.51 o
  -4   1   3      360.62      431.16      9.99 o
  -3   1   3      250.82      169.39      6.46 o
  -2   1   3     5097.72     5041.38     79.89 o
  -1   1   3      329.62      213.94     18.71 o
   0   1   3      315.03      113.36     16.21 o
   1   1   3        5.38        2.32      2.37 o
   2   1   3     3070.12     2422.45     82.73 o
   3   1   3      303.47      203.49      8.58 o
   4   1   3       67.78       94.56      6.35 o
   5   1   3        0.08       -4.25      4.25 o
   6   1   3      148.24      163.62      7.44 o
   7   1   3        0.17       -4.26      5.66 o
   8   1   3     2069.79     2093.58     34.45 o
   9   1   3        3.44       -0.29      7.09 o
  10   1   3      137.37       78.46     12.87 o
  11   1   3       47.13       16.60     13.29 o
  12   1   3       23.56       54.33     14.30 o
  13   1   3       87.54       79.92     16.37 o
  14   1   3       74.21       58.43     19.26 o
  15   1   3       63.92       37.41     22.93 o
 -15   2   3       40.65       77.22     18.25 o
 -14   2   3       42.64       73.98     17.79 o
 -13   2   3       92.90       92.70     17.04 o
 -12   2   3       64.64       58.54     11.09 o
 -11   2   3       26.85       14.55      9.30 o
 -10   2   3       17.71       -3.69      9.48 o
  -9   2   3      254.45      180.33     11.08 o
  -8   2   3     1613.03     1616.46     27.96 o
  -7   2   3       56.33       29.85      5.74 o
  -6   2   3     4372.97     4929.45     70.82 o
  -5   2   3        3.39       -2.14      3.94 o
  -4   2   3     1398.20     1335.18     20.88 o
  -3   2   3       21.74       28.57      7.57 o
  -2   2   3      100.01       56.48      3.16 o
  -1   2   3      531.06      323.56     63.60 o
   0   2   3       53.20       27.18      1.82 o
   1   2   3      206.72      137.29      8.26 o
   2   2   3     3871.79     3660.08     63.94 o
   3   2   3       12.80        3.16      4.28 o
   4   2   3     1700.64     1841.02     31.15 o
   5   2   3      115.05      187.49     14.26 o
   6   2   3       52.95      123.96      6.75 o
   7   2   3       35.52       25.22      5.77 o
   8   2   3       78.37       47.63      7.16 o
   9   2   3       36.12       31.67      7.55 o
  10   2   3      288.29      283.42     14.39 o
  11   2   3       18.32       28.30     12.98 o
  12   2   3       91.11       80.92     15.03 o
  13   2   3       31.08       26.50     15.03 o
  14   2   3       69.28       57.04     25.36 o
  15   2   3        1.41       -0.94     19.14 o
 -15   3   3      384.21      538.42     38.88 o
 -14   3   3      153.31      179.84     21.34 o
 -13   3   3      395.34      412.00     21.80 o
 -12   3   3       27.61       50.19     16.56 o
 -11   3   3     6793.92     6750.65     99.30 o
 -10   3   3      686.22      633.73     19.16 o
  -9   3   3    19953.42    21974.28    303.21 o
  -8   3   3        2.40       -5.82      5.82 o
  -7   3   3      105.55      163.65      8.18 o
  -6   3   3       52.86        4.41      9.75 o
  -5   3   3     3661.54     3510.00     51.05 o
  -4   3   3       89.00       46.70      4.12 o
  -3   3   3    35014.29    38774.19    528.82 o
  -2   3   3       76.28       63.67      3.71 o
   0   3   3       81.13       60.95      2.57 o
   1   3   3      128.46      134.57     16.92 o
   2   3   3       11.17        3.46      3.68 o
   3   3   3     5789.26     5797.71     80.73 o
   4   3   3      117.56       86.08      7.11 o
   5   3   3   110832.27   147397.63   2005.57 o
   6   3   3       19.73       16.49      7.99 o
   7   3   3      127.77      114.57      6.96 o
   8   3   3       54.00       29.53      6.79 o
   9   3   3      341.17      323.26     14.61 o
  10   3   3       63.74       23.60      9.91 o
  11   3   3       18.31       37.93     13.29 o
  12   3   3        4.50       12.77     13.29 o
  13   3   3       53.87       89.89     19.38 o
  14   3   3       34.74       36.87     18.55 o
  15   3   3     2082.66     2486.26     70.44 o
 -15   4   3        0.90      -19.95     21.15 o
 -14   4   3        0.67        3.47     15.76 o
 -13   4   3       53.42       84.19     14.59 o
 -12   4   3      132.01      129.67     15.11 o
 -11   4   3        9.69       -8.83      9.16 o
 -10   4   3      678.09      661.04     23.45 o
  -9   4   3      295.63      252.79     12.96 o
  -8   4   3     4988.03     5270.63     77.04 o
  -7   4   3      297.96      256.90     16.17 o
  -6   4   3    15155.53    16742.42    230.53 o
  -5   4   3       10.25        5.66      4.42 o
  -4   4   3       36.19       15.45      3.94 o
  -3   4   3      608.37      405.33     13.94 o
  -2   4   3     2139.45     1938.63     30.50 o
  -1   4   3      881.67      613.42     30.24 o
   0   4   3     1338.57     1225.30     22.40 o
   1   4   3      240.98      171.08      7.13 o
   2   4   3     2712.18     2008.23    122.40 o
   3   4   3      386.91      252.52      8.74 o
   4   4   3       60.65       57.39      4.46 o
   5   4   3       39.74       51.23      7.98 o
   6   4   3        7.69        0.00      5.76 o
   7   4   3      318.59      320.12     10.79 o
   8   4   3       67.57       84.78      7.44 o
   9   4   3      106.63       90.39     10.64 o
  10   4   3      770.52      638.60     20.50 o
  11   4   3        0.36      -11.80     11.80 o
  12   4   3      114.64      138.71     16.66 o
  13   4   3       39.48       37.49     17.50 o
  14   4   3       66.27       38.44     19.26 o
  15   4   3       26.49       30.48     20.73 o
 -15   5   3       13.81       17.20     24.45 o
 -14   5   3      706.24      887.37     36.46 o
 -13   5   3       13.42       13.18     13.20 o
 -12   5   3      108.69      102.49     15.31 o
 -11   5   3       24.37       20.50      9.62 o
 -10   5   3      721.56      686.38     19.05 o
  -9   5   3     1229.46     1192.06     36.43 o
  -8   5   3      506.87      494.99     13.93 o
  -7   5   3      202.38      141.39      7.62 o
  -6   5   3     1581.80     1790.65     28.84 o
  -5   5   3       16.39        9.24      4.28 o
  -4   5   3      616.64      696.89     12.95 o
  -3   5   3       44.45       46.58      3.72 o
  -2   5   3      297.23      278.76      7.21 o
  -1   5   3      108.66       53.34      6.02 o
   0   5   3     6029.28     6395.46    104.67 o
   1   5   3        7.24        2.10      2.87 o
   2   5   3     2453.81     2583.49     48.23 o
   3   5   3      568.13      375.97      9.03 o
   4   5   3     1104.54     1258.91     33.49 o
   5   5   3      268.59      287.17      9.11 o
   6   5   3     3186.30     3268.33     48.72 o
   7   5   3       34.27       24.93      6.03 o
   8   5   3        2.47        0.93      6.07 o
   9   5   3        6.21       -4.90      8.66 o
  10   5   3      192.47      166.44     13.48 o
  11   5   3       38.33       29.14     13.05 o
  12   5   3       15.85       22.23     15.71 o
  13   5   3        3.66      -17.80     17.80 o
  14   5   3        5.09        2.85     18.42 o
  15   5   3        5.79       -2.05     19.26 o
 -15   6   3      373.70      393.75     37.16 o
 -14   6   3       97.77      132.55     18.98 o
 -13   6   3      323.41      310.91     19.82 o
 -12   6   3      707.44      654.92     27.82 o
 -11   6   3     3153.56     3306.60     53.15 o
 -10   6   3      266.98      246.33     17.29 o
  -9   6   3    57836.59    62919.32    931.73 o
  -8   6   3      104.20       93.67     14.87 o
  -7   6   3      103.92      205.89     12.64 o
  -6   6   3      851.95      752.52     25.95 o
  -5   6   3     1354.51     1544.15     24.67 o
  -4   6   3      288.06      280.48      8.91 o
  -3   6   3      957.65     1237.93     28.01 o
  -2   6   3        0.06       -1.30      3.35 o
  -1   6   3    14549.11    18353.57    272.55 o
   0   6   3     2613.00     1904.91     52.34 o
   1   6   3     2158.85     2490.14     51.73 o
   2   6   3      160.87       80.48      7.42 o
   3   6   3      253.49      345.25      8.29 o
   4   6   3        0.00       -3.51      3.51 o
   5   6   3     3111.93     4233.85     66.55 o
   6   6   3       24.63       10.26      4.99 o
   7   6   3    11623.40    12516.21    174.24 o
   8   6   3       46.40       38.79      8.84 o
   9   6   3      891.77      965.94     23.88 o
  10   6   3      335.83      251.59     14.29 o
  11   6   3     1093.70      840.97     27.89 o
  12   6   3       53.82       35.29     16.32 o
  13   6   3     1215.34     1574.39     49.75 o
  14   6   3      142.31      160.40     21.90 o
 -15   7   3        8.03      -33.67     33.67 o
 -14   7   3      130.33      136.12     28.11 o
 -13   7   3       32.37       32.50     22.68 o
 -12   7   3      373.91      332.25     19.02 o
 -11   7   3       40.28       17.76     11.77 o
 -10   7   3     1222.91     1176.29     29.19 o
  -9   7   3      165.80      144.63     20.88 o
  -8   7   3     2674.16     2577.20     44.73 o
  -7   7   3      332.69      325.06     10.85 o
  -6   7   3     3807.34     4407.46     64.05 o
  -5   7   3      185.33      132.36      6.40 o
  -4   7   3       21.95       41.40      5.61 o
  -3   7   3       96.16      103.89      4.78 o
  -2   7   3    16679.94    19024.94    319.63 o
  -1   7   3      294.20      351.17      8.84 o
   0   7   3     7773.00     8488.39    144.73 o
   1   7   3      748.75      597.94     11.46 o
   2   7   3      161.64      166.03      5.49 o
   3   7   3     1532.52     1276.14     26.40 o
   4   7   3     2171.85     2574.10     41.37 o
   5   7   3       65.87       75.42      6.78 o
   6   7   3    10749.90    10865.44    151.40 o
   7   7   3      126.82      146.83      7.82 o
   8   7   3      102.84       96.11     10.03 o
   9   7   3       11.27        5.51     10.42 o
  10   7   3      180.51      184.34     14.18 o
  11   7   3       81.83       60.23     13.05 o
  12   7   3      334.42      376.88     25.34 o
  13   7   3       33.41       36.82     17.79 o
  14   7   3     1377.43     1530.94     50.49 o
 -15   8   3      200.72      210.15     30.44 o
 -14   8   3      490.38      534.32     38.95 o
 -13   8   3        5.13      -11.31     11.31 o
 -12   8   3      392.58      373.02     19.84 o
 -11   8   3       31.27       30.21     12.58 o
 -10   8   3     2919.06     2888.03     51.34 o
  -9   8   3      537.96      609.36     20.53 o
  -8   8   3      331.26      322.01     12.14 o
  -7   8   3       17.48       25.60      6.58 o
  -6   8   3     1039.80     1068.72     19.66 o
  -5   8   3      369.41      369.57      9.69 o
  -4   8   3     2015.03     2137.13     32.46 o
  -3   8   3        1.95        6.17      5.01 o
  -2   8   3     2825.67     2937.98     42.66 o
  -1   8   3       16.52       19.95      4.15 o
   0   8   3     3464.03     3434.74     49.08 o
   1   8   3      142.53      129.52      5.23 o
   2   8   3      103.64      142.02      5.82 o
   3   8   3      142.62      103.82      7.39 o
   4   8   3        9.15       15.58      4.10 o
   5   8   3        0.01       -1.68      3.71 o
   6   8   3     2285.05     2351.98     36.74 o
   7   8   3        7.87        0.20      5.23 o
   8   8   3        0.80       -8.46      8.46 o
   9   8   3       22.35       26.45     11.32 o
  10   8   3      432.26      422.58     18.34 o
  11   8   3        0.27      -11.77     11.77 o
  12   8   3        9.05       14.97     18.81 o
  13   8   3       10.93       19.45     17.05 o
  14   8   3       28.99       59.34     19.95 o
 -15   9   3      788.04      775.18     47.33 o
 -14   9   3       94.07       66.55     23.33 o
 -13   9   3      126.21      148.25     20.83 o
 -12   9   3       45.58       61.73     17.10 o
 -11   9   3      946.07      999.37     29.45 o
 -10   9   3       33.20        7.01      8.99 o
  -9   9   3    43585.89    46365.48    688.73 o
  -8   9   3       42.03       18.13     12.36 o
  -7   9   3     2194.23     2162.21     35.08 o
  -6   9   3      120.49       90.68      7.74 o
  -5   9   3     5801.86     6684.43     94.40 o
  -4   9   3     1268.22     1193.49     22.58 o
  -3   9   3     4022.92     5839.12     89.83 o
  -2   9   3        4.84       -1.33      3.44 o
  -1   9   3      150.76      267.48      9.54 o
   0   9   3       27.71       42.24      4.67 o
   1   9   3      706.79      680.71     16.76 o
   2   9   3      312.10      232.72     10.04 o
   3   9   3       14.79       12.67      4.18 o
   4   9   3      124.90      109.77      5.45 o
   5   9   3      950.63     1392.57     23.33 o
   6   9   3      619.18      474.72     12.22 o
   7   9   3      103.33      114.49      7.44 o
   8   9   3       34.32       27.99      9.07 o
   9   9   3     9349.80     9293.69    148.17 o
  10   9   3     1116.06      961.89     29.45 o
  11   9   3     2397.45     2477.97     55.08 o
  12   9   3       18.07       12.08     15.74 o
  13   9   3     3891.35     4927.08    116.00 o
  14   9   3       39.30       44.08     20.42 o
 -15  10   3        0.77       -4.66     23.74 o
 -14  10   3       43.76       17.05     17.79 o
 -13  10   3       47.64       31.59     18.46 o
 -12  10   3      672.09      576.19     23.90 o
 -11  10   3      145.45      122.71     15.84 o
 -10  10   3     1086.68     1055.89     25.50 o
  -9  10   3      107.98       96.51     11.60 o
  -8  10   3      195.13      257.96     28.42 o
  -7  10   3     1486.17     1471.38     28.51 o
  -6  10   3     2045.37     2201.99     34.90 o
  -5  10   3      252.97      189.47     10.72 o
  -4  10   3    12465.44    13641.72    291.31 o
  -3  10   3      777.32      841.12     26.99 o
  -2  10   3    19631.19    21740.44    323.56 o
  -1  10   3      113.01      106.84      6.17 o
   0  10   3     2230.09     2367.24     35.39 o
   1  10   3      900.21      902.31     17.29 o
   2  10   3      150.34      173.23      6.85 o
   3  10   3      552.58      467.66     17.10 o
   4  10   3        3.88       12.20      4.14 o
   5  10   3      664.43      594.90     13.95 o
   6  10   3      603.59      535.66     15.99 o
   7  10   3     1271.75     1117.18     31.95 o
   8  10   3      492.82      513.16     18.68 o
   9  10   3      672.48      666.00     27.36 o
  10  10   3      498.45      507.82     23.38 o
  11  10   3       15.48        6.17     12.50 o
  12  10   3       60.37       47.65     16.96 o
  13  10   3        1.59       27.31     18.10 o
  14  10   3      211.03      282.28     27.15 o
 -15  11   3        7.66      -16.30     23.74 o
 -14  11   3      632.22      707.98     35.04 o
 -13  11   3        4.94       -2.49     19.95 o
 -12  11   3       96.18       78.66     14.09 o
 -11  11   3        2.19      -10.86     10.86 o
 -10  11   3        0.31       -8.58      8.58 o
  -9  11   3      300.60      349.02     18.72 o
  -8  11   3     1135.92     1224.79     26.53 o
  -7  11   3      238.29      248.40     18.44 o
  -6  11   3      815.54      855.42     19.89 o
  -5  11   3       81.68       62.54      6.77 o
  -4  11   3      346.75      338.08     11.44 o
  -3  11   3      389.39      377.07     11.79 o
  -2  11   3     8221.08     8761.46    132.77 o
  -1  11   3      443.47      403.38     10.13 o
   0  11   3        0.14        2.32      4.20 o
   1  11   3      792.07      761.30     15.89 o
   2  11   3     3030.10     3212.81     53.73 o
   3  11   3       19.97       15.85      4.96 o
   4  11   3      440.42      473.59     13.10 o
   5  11   3       35.07       32.34      4.70 o
   6  11   3      265.69      227.90      9.25 o
   7  11   3        1.23       16.41      7.54 o
   8  11   3     1160.62     1083.94     35.28 o
   9  11   3      163.04      180.73     15.76 o
  10  11   3      356.39      308.09     19.39 o
  11  11   3       69.82       53.58     13.65 o
  12  11   3       34.67       39.04     17.45 o
  13  11   3      392.90      415.78     28.85 o
  14  11   3       74.13       75.79     21.00 o
 -14  12   3        0.64       -7.35     18.25 o
 -13  12   3        2.62       18.71     19.40 o
 -12  12   3       62.27       49.23     13.49 o
 -11  12   3      236.45      244.39     17.46 o
 -10  12   3       31.89       28.94     11.77 o
  -9  12   3    21681.37    22790.49    343.15 o
  -8  12   3       35.81      -10.34     19.67 o
  -7  12   3      491.40      593.56     17.71 o
  -6  12   3      247.22      225.03     10.64 o
  -5  12   3     1085.65     1319.12     25.44 o
  -4  12   3      172.25      221.50     13.02 o
  -3  12   3      564.56      483.07     15.40 o
  -2  12   3       33.76       18.77      4.66 o
  -1  12   3     1513.81     1524.17     24.72 o
   0  12   3      725.55      603.78     12.87 o
   1  12   3    31568.34    38365.88    534.30 o
   2  12   3       92.50      120.45     10.15 o
   3  12   3      258.40      435.02     14.13 o
   4  12   3      425.42      414.24     10.74 o
   5  12   3      165.09      200.43      8.26 o
   6  12   3      534.16      513.27     13.39 o
   7  12   3     3678.06     4043.50     99.63 o
   8  12   3     1035.70     1157.75     67.20 o
   9  12   3    25275.47    25945.88    444.27 o
  10  12   3      126.70      118.74     16.56 o
  11  12   3      326.23      332.06     20.47 o
  12  12   3       24.71       20.25     15.48 o
  13  12   3     1317.03     1590.91     51.94 o
  14  12   3        1.48      -15.24     16.67 o
 -14  13   3       13.45       -9.26     19.75 o
 -13  13   3       86.52       67.54     21.99 o
 -12  13   3       13.63      -15.31     15.31 o
 -11  13   3      128.15      113.85     16.56 o
 -10  13   3      299.25      301.62     17.75 o
  -9  13   3        8.00       26.16     13.10 o
  -8  13   3      926.44      825.60     29.93 o
  -7  13   3      844.15      833.94     20.85 o
  -6  13   3     4160.56     4594.95     74.20 o
  -5  13   3       75.31       66.38      7.56 o
  -4  13   3      933.90     1070.50     21.72 o
  -3  13   3       91.97       71.02      9.35 o
  -2  13   3     7121.56     8230.23    125.66 o
  -1  13   3     1293.53     1107.56     19.78 o
   0  13   3      142.65      115.87      6.40 o
   1  13   3     1391.38     1388.88     44.62 o
   2  13   3     4534.11     5285.79     91.94 o
   3  13   3       36.74       22.12      5.13 o
   4  13   3      467.19      556.50     15.05 o
   5  13   3       16.23        7.19      5.30 o
   6  13   3     2026.03     2126.96     37.85 o
   7  13   3      387.08      275.71     16.02 o
   8  13   3     3092.99     3100.90     64.25 o
   9  13   3      112.72      141.75     23.04 o
  10  13   3     1436.95     1467.52     38.79 o
  11  13   3       31.54       11.79     14.04 o
  12  13   3       60.56       52.99     15.24 o
  13  13   3       62.72       54.30     19.75 o
  14  13   3      224.87      204.18     24.65 o
 -14  14   3        6.80      -17.79     22.42 o
 -13  14   3       25.67       -4.34     20.22 o
 -12  14   3       12.08       10.16     16.04 o
 -11  14   3      112.86       90.06     13.94 o
 -10  14   3        0.06      -16.56     16.56 o
  -9  14   3       42.69       55.72     10.34 o
  -8  14   3        6.38       -8.09      8.09 o
  -7  14   3       57.84       71.94      9.36 o
  -6  14   3      586.50      559.06     16.66 o
  -5  14   3       25.64        7.17      6.41 o
  -4  14   3      170.73      219.99     10.22 o
  -3  14   3      198.78      172.26      8.97 o
  -2  14   3      612.14      668.12     19.29 o
  -1  14   3       20.29       27.13      5.60 o
   0  14   3       83.16       94.58      6.40 o
   1  14   3      155.29      162.63      7.59 o
   2  14   3     2615.90     3022.16     45.68 o
   3  14   3      460.41      483.90     15.99 o
   4  14   3        0.13        6.93      5.39 o
   5  14   3      571.72      571.88     13.78 o
   6  14   3       14.01        2.54      6.95 o
   7  14   3      795.96      774.40     43.92 o
   8  14   3     3297.83     3294.05     67.31 o
   9  14   3       90.91       89.66     15.11 o
  10  14   3       97.11      114.91     16.02 o
  11  14   3        0.28        6.22     13.53 o
  12  14   3        0.92        3.25     16.20 o
  13  14   3       59.12       69.13     20.28 o
  14  14   3       61.59       52.79     19.45 o
 -14  15   3       64.57       50.34     21.24 o
 -13  15   3      791.18      863.06     44.09 o
 -12  15   3      120.51      152.11     25.27 o
 -11  15   3     2124.67     1974.43     66.66 o
 -10  15   3        2.66       11.18     12.24 o
  -9  15   3    13939.95    14141.80    217.04 o
  -8  15   3        0.23       -8.58      8.58 o
  -7  15   3      489.24      547.97     17.04 o
  -6  15   3      357.11      327.95     16.58 o
  -5  15   3        0.10       -6.97      6.97 o
  -4  15   3       39.71       25.36      7.03 o
  -3  15   3      879.31     1050.82     29.36 o
  -2  15   3        2.58        5.99      4.58 o
  -1  15   3     5524.10     6587.49    101.90 o
   0  15   3       43.14       54.30      6.25 o
   1  15   3      889.63     1056.52     19.78 o
   2  15   3     1251.60     1326.39     31.23 o
   3  15   3     5608.34     6003.10     86.44 o
   4  15   3      299.89      296.87     10.41 o
   5  15   3        3.46       -0.85      9.81 o
   6  15   3      110.98       82.80     11.47 o
   7  15   3     7186.58     7405.19    134.31 o
   8  15   3      447.32      479.38     38.30 o
   9  15   3    10420.18    10868.78    193.69 o
  10  15   3      144.92      152.00     16.20 o
  11  15   3      506.00      485.06     25.54 o
  12  15   3       32.46       46.15     15.20 o
  13  15   3     3859.47     4386.68    107.35 o
 -14  16   3      295.81      335.97     28.62 o
 -13  16   3       32.48       40.25     19.52 o
 -12  16   3      727.02      800.70     35.62 o
 -11  16   3       71.78       68.79     17.79 o
 -10  16   3     1982.96     1826.45     44.23 o
  -9  16   3       97.84       94.95     14.48 o
  -8  16   3      922.43      866.05     23.64 o
  -7  16   3       56.10       72.25     19.18 o
  -6  16   3      187.36      277.66     12.53 o
  -5  16   3      870.41      760.06     19.04 o
  -4  16   3      426.94      482.86     14.76 o
  -3  16   3     5062.19     4907.23     78.51 o
  -2  16   3     1755.77     2088.90     36.93 o
  -1  16   3        3.03       10.05      6.69 o
   0  16   3     2252.09     2293.42     36.09 o
   1  16   3      254.74      223.19      9.11 o
   2  16   3    25422.75    29422.54    403.69 o
   3  16   3       22.86       34.75      6.40 o
   4  16   3     2691.97     2883.96     49.24 o
   5  16   3       14.18        5.88      7.65 o
   6  16   3      120.64       87.61     12.22 o
   7  16   3      478.05      408.03     32.40 o
   8  16   3     1574.67     1641.37     41.56 o
   9  16   3      635.02      650.22     25.05 o
  10  16   3      819.99      784.09     28.10 o
  11  16   3       56.16       60.40     15.76 o
  12  16   3      203.29      228.59     20.09 o
  13  16   3       10.15       38.75     35.55 o
 -13  17   3        9.27       -1.48     18.98 o
 -12  17   3      332.56      394.80     27.15 o
 -11  17   3       11.75       -8.16     15.71 o
 -10  17   3       18.97       21.43     14.33 o
  -9  17   3      258.61      234.19     17.04 o
  -8  17   3      556.10      546.08     19.15 o
  -7  17   3       69.32       39.46      8.99 o
  -6  17   3       22.19       22.39      7.74 o
  -5  17   3       10.92       11.40      7.22 o
  -4  17   3      115.27      121.32      9.08 o
  -3  17   3      211.11      235.25     13.89 o
  -2  17   3      219.45      256.31     11.91 o
  -1  17   3      232.24      195.03      8.78 o
   0  17   3      408.80      508.52     13.52 o
   1  17   3       10.25       16.27      6.40 o
   2  17   3     2277.74     2493.14     43.66 o
   3  17   3       70.38       62.02      6.87 o
   4  17   3       87.12       84.61      8.74 o
   5  17   3       12.57       25.55      7.82 o
   6  17   3      300.95      343.69     18.31 o
   7  17   3      245.32      252.57     32.23 o
   8  17   3     1056.18     1009.70     37.08 o
   9  17   3       39.59       25.87     13.79 o
  10  17   3       23.29       15.56     14.57 o
  11  17   3       11.82      -14.48     14.48 o
  12  17   3        5.48       -6.91     15.37 o
  13  17   3        6.28        2.31     17.72 o
 -13  18   3      871.57      793.56     37.40 o
 -12  18   3        1.54       -2.17     21.20 o
 -11  18   3      788.21      723.05     33.62 o
 -10  18   3      211.38      186.66     21.00 o
  -9  18   3      538.07      631.36     24.87 o
  -8  18   3      323.11      275.89     29.39 o
  -7  18   3     1216.88     1200.05     28.15 o
  -6  18   3       30.02       12.75      8.50 o
  -5  18   3       58.66      103.32      9.17 o
  -4  18   3      546.14      539.92     19.23 o
  -3  18   3      358.30      403.51     13.72 o
  -2  18   3      230.06      201.10     12.75 o
  -1  18   3      719.93      901.03     18.93 o
   0  18   3      844.04      661.91     15.76 o
   1  18   3     1127.39     1283.37     23.72 o
   2  18   3       98.68       76.22     10.41 o
   3  18   3     4060.98     4539.84     73.75 o
   4  18   3      225.93      210.28     11.26 o
   5  18   3     3280.54     3571.13     60.54 o
   6  18   3      808.38      756.07     28.71 o
   7  18   3      613.84      586.17     29.88 o
   8  18   3        3.54       38.77     14.62 o
   9  18   3     1083.01     1129.30     34.15 o
  10  18   3       11.82       -9.83     14.17 o
  11  18   3       77.22       44.08     15.76 o
  12  18   3       17.10       15.68     15.80 o
  13  18   3      256.35      327.97     24.07 o
 -13  19   3       18.84       43.14     22.13 o
 -12  19   3      213.04      238.24     29.98 o
 -11  19   3        2.77       -0.64     32.18 o
 -10  19   3       12.70       10.05     17.16 o
  -9  19   3       14.19       14.64     30.49 o
  -8  19   3        1.83       -4.07     15.12 o
  -7  19   3       57.03       51.32     11.58 o
  -6  19   3     1444.90     1397.80     29.39 o
  -5  19   3       44.57       58.91      8.89 o
  -4  19   3      527.74      557.76     19.23 o
  -3  19   3       73.65       61.84     10.42 o
  -2  19   3      785.90      730.18     22.07 o
  -1  19   3       97.14       96.40      7.79 o
   0  19   3      752.82      646.62     15.93 o
   1  19   3       82.44       67.80      7.59 o
   2  19   3       86.00       90.23      8.53 o
   3  19   3       40.18       22.98      8.43 o
   4  19   3      745.12      642.36     18.80 o
   5  19   3      181.77      174.34     11.18 o
   6  19   3     1908.34     1706.07     40.72 o
   7  19   3       14.18       -4.82     25.56 o
   8  19   3      616.22      695.32     33.12 o
   9  19   3       36.13       36.17     14.82 o
  10  19   3      805.67      842.63     30.39 o
  11  19   3        1.06      -14.30     14.30 o
  12  19   3       43.95       37.18     15.62 o
  13  19   3       19.17       11.33     21.24 o
 -13  20   3       15.65       35.75     21.51 o
 -12  20   3        0.54      -17.46     21.57 o
 -11  20   3       11.87      -17.50     17.50 o
 -10  20   3      833.12      856.12     43.36 o
  -9  20   3       67.81       86.72     26.32 o
  -8  20   3      517.33      576.49     25.56 o
  -7  20   3       84.02       88.34     10.59 o
  -6  20   3      313.74      313.91     14.43 o
  -5  20   3        6.91       -0.47      7.83 o
  -4  20   3       98.24      106.78     11.68 o
  -3  20   3       14.22        4.81      7.79 o
  -2  20   3       29.09       26.87      8.58 o
  -1  20   3       42.57       71.05      7.91 o
   0  20   3        3.82       -3.81      6.73 o
   1  20   3       45.76       50.75      7.45 o
   2  20   3      221.96      220.94     10.54 o
   3  20   3     1168.38     1101.19     25.36 o
   4  20   3      195.95      235.08     13.16 o
   5  20   3      466.76      452.12     20.14 o
   6  20   3       16.03        4.51     12.38 o
   7  20   3      455.36      473.22     23.17 o
   8  20   3      314.24      331.91     20.17 o
   9  20   3       29.39        5.61     14.33 o
  10  20   3        4.10        1.39     14.62 o
  11  20   3       39.60       18.11     15.24 o
  12  20   3      254.06      235.11     21.14 o
 -12  21   3       22.60       95.47     25.53 o
 -11  21   3        1.29        1.52     17.22 o
 -10  21   3       97.46       92.85     18.96 o
  -9  21   3     8488.28     8295.34    176.45 o
  -8  21   3      463.53      390.02     47.43 o
  -7  21   3        0.00      -11.58     13.38 o
  -6  21   3      147.31      133.58     11.11 o
  -5  21   3       24.97        7.33      8.66 o
  -4  21   3       15.06        5.08      7.25 o
  -3  21   3      226.29      266.36     13.35 o
  -2  21   3       51.59       69.98      9.96 o
  -1  21   3      443.33      401.53     15.37 o
   0  21   3       32.97       17.46      8.20 o
   1  21   3      502.08      506.51     15.01 o
   2  21   3      449.85      425.57     15.82 o
   3  21   3      109.77      117.18     10.52 o
   4  21   3      194.72      159.47     11.65 o
   5  21   3      200.91      136.80     14.43 o
   6  21   3      210.90      149.78     15.11 o
   7  21   3     2323.01     2368.28     53.16 o
   8  21   3      189.96      181.38     18.72 o
   9  21   3     1225.43     1317.11     38.33 o
  10  21   3        7.93        7.72     14.48 o
  11  21   3       42.96       40.67     16.18 o
  12  21   3        1.52        7.41     14.47 o
 -12  22   3        1.81      -12.29     38.66 o
 -11  22   3        4.44       10.17     18.69 o
 -10  22   3      474.76      525.73     30.05 o
  -9  22   3       52.80       98.00     34.86 o
  -8  22   3     2137.34     2007.00     55.83 o
  -7  22   3       21.99       21.74      9.94 o
  -6  22   3     2705.35     2555.85     47.82 o
  -5  22   3       39.04       24.02      8.89 o
  -4  22   3      998.55     1031.85     25.20 o
  -3  22   3     1184.30     1147.72     26.63 o
  -2  22   3     1999.14     2213.06     42.10 o
  -1  22   3      469.18      459.21     17.76 o
   0  22   3     1286.74     1181.79     26.08 o
   1  22   3      252.18      219.17     10.97 o
   2  22   3     2085.77     2547.32     46.10 o
   3  22   3      385.69      395.20     20.81 o
   4  22   3      990.15      962.10     24.11 o
   5  22   3       13.79       12.03     14.76 o
   6  22   3       64.18       59.80     15.86 o
   7  22   3      165.98      125.10     16.56 o
   8  22   3      176.70      201.16     18.53 o
   9  22   3        3.65       14.76     13.80 o
  10  22   3      193.93      214.89     20.03 o
  11  22   3       41.97       75.13     17.53 o
  12  22   3        0.07      -21.00     21.00 o
 -12  23   3       23.42       18.29     21.51 o
 -11  23   3        5.89       -3.39     21.99 o
 -10  23   3      313.01      304.90     25.70 o
  -9  23   3        0.58       15.77     17.79 o
  -8  23   3     1448.22     1376.18     45.19 o
  -7  23   3      936.93      908.57     24.41 o
  -6  23   3      589.04      539.28     18.93 o
  -5  23   3      543.97      486.86     17.49 o
  -4  23   3      553.17      570.17     18.85 o
  -3  23   3      192.84      283.16     16.80 o
  -2  23   3     3428.24     3269.87     57.50 o
  -1  23   3     1488.18     1571.88     33.14 o
   0  23   3     1812.71     1774.73     35.61 o
   1  23   3       90.45      104.04     12.15 o
   2  23   3        5.07       24.21      9.80 o
   3  23   3      519.97      553.00     18.76 o
   4  23   3       45.19       64.27     13.66 o
   5  23   3       51.58       34.06     14.40 o
   6  23   3      488.90      434.48     21.69 o
   7  23   3     1963.75     1979.22     47.82 o
   8  23   3        0.22       -5.35     14.14 o
   9  23   3      692.69      685.75     27.54 o
  10  23   3      333.11      314.27     22.93 o
  11  23   3      109.55      131.91     20.16 o
 -12  24   3        7.76        9.77     21.16 o
 -11  24   3       83.92       73.91     26.19 o
 -10  24   3       41.54       19.34     19.88 o
  -9  24   3     3027.34     2821.47     86.54 o
  -8  24   3       55.84       43.68     17.50 o
  -7  24   3       16.42      -15.31     15.31 o
  -6  24   3        6.37        7.79      8.70 o
  -5  24   3       74.97       85.32     10.08 o
  -4  24   3        0.41        6.76      9.54 o
  -3  24   3     8497.84     9049.31    159.10 o
  -2  24   3      287.36      318.62     15.82 o
  -1  24   3      215.15      295.19     15.14 o
   0  24   3      430.83      452.99     22.29 o
   1  24   3     2309.40     2416.60     44.99 o
   2  24   3      170.80      148.77     11.96 o
   3  24   3      540.48      610.44     19.53 o
   4  24   3      176.48      180.61     12.73 o
   5  24   3       43.07       16.93     17.28 o
   6  24   3      311.68      294.60     19.39 o
   7  24   3    14361.37    13776.17    244.09 o
   8  24   3       64.70       50.33     17.51 o
   9  24   3     1051.14     1026.82     35.03 o
  10  24   3       54.33       82.15     19.08 o
  11  24   3       31.11       -5.36     21.24 o
 -11  25   3       20.99       16.54     23.76 o
 -10  25   3       87.45       49.26     21.34 o
  -9  25   3       19.06       34.23     21.33 o
  -8  25   3     1336.85     1289.70     44.33 o
  -7  25   3      132.68      136.05     20.42 o
  -6  25   3      836.01      764.74     22.25 o
  -5  25   3       36.23       15.29      8.77 o
  -4  25   3      285.90      319.36     15.93 o
  -3  25   3       18.43       61.15     15.31 o
  -2  25   3     2672.39     2796.99     51.91 o
  -1  25   3     1656.28     1564.72     45.48 o
   0  25   3      745.89      804.91     28.44 o
   1  25   3       63.76       78.40     12.58 o
   2  25   3      617.95      590.57     19.34 o
   3  25   3        2.86        1.90      9.54 o
   4  25   3      127.75      138.48     12.78 o
   5  25   3       52.04       36.40     13.05 o
   6  25   3      686.48      643.60     26.23 o
   7  25   3        7.88       87.97     19.23 o
   8  25   3      583.81      523.37     26.19 o
   9  25   3        0.37        5.44     15.61 o
  10  25   3      415.32      433.18     25.65 o
  11  25   3       35.51       24.22     22.72 o
 -11  26   3        2.93        0.96     22.72 o
 -10  26   3       19.47       36.77     23.76 o
  -9  26   3     1170.40     1024.12     51.50 o
  -8  26   3      777.93      681.81     39.01 o
  -7  26   3      238.55      211.98     27.05 o
  -6  26   3      108.21       79.34      8.29 o
  -5  26   3      182.85      184.49     18.20 o
  -4  26   3        0.45      -12.38     12.38 o
  -3  26   3      734.17      760.07     23.79 o
  -2  26   3        8.60       37.32     12.02 o
  -1  26   3      157.15      304.29     37.41 o
   0  26   3      139.61      157.65     15.55 o
   1  26   3      744.89      715.55     28.74 o
   2  26   3       21.67       18.10     10.67 o
   3  26   3       72.52       69.47     11.06 o
   4  26   3      183.10      173.16     13.63 o
   5  26   3       35.82       30.48     13.37 o
   6  26   3      129.84      106.19     15.92 o
   7  26   3      104.41      138.34     17.75 o
   8  26   3        0.38       17.44     15.09 o
   9  26   3      370.73      391.12     29.88 o
  10  26   3      192.37      194.99     19.87 o
 -10  27   3      182.11      181.68     32.42 o
  -9  27   3      497.96      445.25     30.93 o
  -8  27   3      332.90      310.40     26.57 o
  -7  27   3     2121.80     2103.50     60.25 o
  -6  27   3        2.61      -11.07     14.76 o
  -5  27   3        0.22        4.41      9.40 o
  -4  27   3        1.34       -3.21     13.05 o
  -3  27   3        1.69        5.22     11.96 o
  -2  27   3      719.32      792.35     25.19 o
  -1  27   3    14539.44    15605.75    265.62 o
   0  27   3        5.86       -6.42     12.87 o
   1  27   3      192.85      209.54     17.33 o
   2  27   3      282.91      289.64     17.39 o
   3  27   3       88.31       96.66     12.16 o
   4  27   3        0.01        2.04     14.53 o
   5  27   3     3558.88     3333.71     69.72 o
   6  27   3       63.50       82.99     15.39 o
   7  27   3       25.86        2.86     14.14 o
   8  27   3      391.36      423.68     24.32 o
   9  27   3      370.61      337.35     22.72 o
  10  27   3        9.52       24.34     21.64 o
 -10  28   3      225.49      203.90     29.98 o
  -9  28   3      335.34      386.83     30.05 o
  -8  28   3     2410.51     2402.25     67.47 o
  -7  28   3        4.55       32.80     18.61 o
  -6  28   3     2185.47     2094.85     58.90 o
  -5  28   3       87.87       94.03     11.22 o
  -4  28   3     2674.00     2800.83     53.66 o
  -3  28   3        0.00        4.61     12.47 o
  -2  28   3     2587.75     2721.86     58.27 o
  -1  28   3     1447.20     1879.38     79.93 o
   0  28   3       33.53       45.80     14.45 o
   1  28   3      785.47      743.59     27.45 o
   2  28   3      136.92      167.26     15.25 o
   3  28   3        8.23        8.70     10.42 o
   4  28   3      159.58      148.66     15.60 o
   5  28   3      266.96      302.26     19.92 o
   6  28   3        6.36       34.18     14.09 o
   7  28   3        7.35       17.23     13.74 o
   8  28   3        0.18      -14.14     14.14 o
   9  28   3      166.50      208.02     19.59 o
  -9  29   3     2283.27     2183.85     76.58 o
  -8  29   3     1575.61     1627.64     53.57 o
  -7  29   3      126.95      111.38     21.87 o
  -6  29   3      385.46      347.20     33.98 o
  -5  29   3       85.22       61.39     14.92 o
  -4  29   3       61.43       66.61     12.96 o
  -3  29   3      317.47      276.98     17.15 o
  -2  29   3     3989.31     4113.95     80.66 o
  -1  29   3     1567.51     1627.45     42.05 o
   0  29   3     1220.42     1279.26     36.43 o
   1  29   3      261.69      345.62     20.55 o
   2  29   3      171.10      152.79     19.55 o
   3  29   3        2.58       -6.07     11.60 o
   4  29   3      136.93      134.88     15.43 o
   5  29   3       18.78       -7.83     11.08 o
   6  29   3      698.91      740.03     28.11 o
   7  29   3       11.38       12.60     14.04 o
   8  29   3      205.36      225.67     20.39 o
   9  29   3        7.22      -18.82     20.28 o
  -9  30   3     1941.45     2065.57     75.84 o
  -8  30   3      301.03      315.73     38.66 o
  -7  30   3      297.65      307.43     27.67 o
  -6  30   3       17.71       -5.80     17.16 o
  -5  30   3       14.34       27.13     14.45 o
  -4  30   3       55.23       44.05     14.89 o
  -3  30   3      308.03      295.45     20.48 o
  -2  30   3      503.26      643.08     34.20 o
  -1  30   3      936.31     1035.08     33.27 o
   0  30   3     2095.78     2208.80     51.39 o
   1  30   3       70.88      103.89     16.21 o
   2  30   3      343.53      334.54     23.49 o
   3  30   3        1.54      -11.91     11.91 o
   4  30   3      122.60      134.43     18.28 o
   5  30   3       22.61        1.87     11.28 o
   6  30   3      306.96      342.55     21.43 o
   7  30   3      546.70      433.60     24.50 o
   8  30   3        0.39      -10.45     10.45 o
  -8  31   3      153.68      192.84     31.75 o
  -7  31   3       29.22       12.60     20.06 o
  -6  31   3       78.47       92.29     21.60 o
  -5  31   3        1.55       -6.06     14.20 o
  -4  31   3        3.74      -10.79     20.97 o
  -3  31   3        2.19      -12.94     12.94 o
  -2  31   3     1518.03     1385.99     39.27 o
  -1  31   3       35.05      108.84     17.06 o
   0  31   3      992.46     1144.62     35.22 o
   1  31   3      266.80      251.86     20.52 o
   2  31   3      297.37      271.34     22.68 o
   3  31   3      119.67      107.36     18.61 o
   4  31   3       38.16       42.29     15.97 o
   5  31   3       11.93        9.78     14.74 o
   6  31   3     1966.51     1890.86     47.99 o
   7  31   3        1.01       19.26      9.56 o
   8  31   3        3.78       -1.06     15.48 o
  -8  32   3       50.19       94.79     23.65 o
  -7  32   3      135.95      108.50     28.22 o
  -6  32   3      296.72      203.54     29.98 o
  -5  32   3        4.53      -17.72     17.72 o
  -4  32   3        8.49       20.68     17.72 o
  -3  32   3      466.71      463.88     28.80 o
  -2  32   3      203.99      199.61     18.93 o
  -1  32   3        7.33      140.79     20.50 o
   0  32   3      646.64      707.86     29.52 o
   1  32   3      469.40      487.22     25.54 o
   2  32   3        0.63        2.18     14.89 o
   3  32   3       20.12       38.56     22.72 o
   4  32   3      308.37      293.12     24.14 o
   5  32   3       75.84       99.02     18.05 o
   6  32   3      578.61      630.53     28.69 o
   7  32   3      535.43      496.47     27.36 o
  -7  33   3      320.51      227.41     27.67 o
  -6  33   3        1.36       -3.60     23.76 o
  -5  33   3       42.09       57.37     33.67 o
  -4  33   3       74.57       80.76     25.53 o
  -3  33   3      563.68      591.70     31.62 o
  -2  33   3        0.34        1.99     14.14 o
  -1  33   3     5549.56     5587.80    106.82 o
   0  33   3      784.20      840.68     31.78 o
   1  33   3      388.47      479.81     25.77 o
   2  33   3      177.10      225.38     22.68 o
   3  33   3      103.16      104.69     31.73 o
   4  33   3       77.05       75.13     19.33 o
   5  33   3      530.30      379.53     23.58 o
   6  33   3        0.77       23.09     23.76 o
  -6  34   3      727.91      703.64     46.71 o
  -5  34   3       42.03       29.41     25.53 o
  -4  34   3      122.30       68.72     25.53 o
  -3  34   3       65.28       83.06     21.50 o
  -2  34   3      774.68      818.85     37.90 o
  -1  34   3      232.24      324.27     23.21 o
   0  34   3       50.76      127.82     19.18 o
   1  34   3       88.83      130.44     19.18 o
   2  34   3      269.58      322.97     29.11 o
   3  34   3       21.41       18.46     20.06 o
   4  34   3       73.15       31.62     24.50 o
   5  34   3       90.20       80.24     17.07 o
  -5  35   3      229.89      253.17     33.51 o
  -4  35   3       37.75        5.59     25.17 o
  -3  35   3       31.12       61.79     19.64 o
  -2  35   3       76.05       68.10     21.09 o
  -1  35   3        1.35       61.83     21.09 o
   0  35   3     1703.30     1661.82     45.17 o
   1  35   3      107.13      132.23     19.90 o
   2  35   3      660.29      617.76     35.46 o
   3  35   3      150.37      149.84     23.97 o
   4  35   3      269.02      213.50     25.34 o
  -3  36   3      551.66      543.74     33.58 o
  -2  36   3       17.85       15.23     20.88 o
  -1  36   3     1052.50     1095.93     44.64 o
   0  36   3     1190.98     1252.63     40.15 o
   1  36   3      776.18      801.16     34.92 o
   2  36   3       78.72       82.45     22.19 o
   3  36   3        0.00       13.89     20.17 o
   0  37   3        1.40       66.94     22.95 o
 -15   0   4       37.60       64.85     27.44 o
 -14   0   4       17.13       68.65     28.68 o
 -13   0   4        5.26       20.31     29.93 o
 -12   0   4     2680.43     3027.04     91.04 o
 -11   0   4      336.23      295.42     19.55 o
 -10   0   4     2018.60     1963.14     52.96 o
  -9   0   4      743.09      600.11     37.39 o
  -8   0   4     3450.27     3480.12     74.51 o
  -7   0   4      231.26      267.59     20.74 o
  -6   0   4     4426.85     4831.73     98.05 o
  -5   0   4        0.01       21.91      6.14 o
  -4   0   4    13128.59    14608.32    283.26 o
  -3   0   4      215.49      114.95     22.45 o
  -2   0   4   169502.44   156691.33   5459.83 o
  -1   0   4      487.67      179.67      9.58 o
   0   0   4       13.04       16.79      3.68 o
   1   0   4       72.21       21.20      5.29 o
   2   0   4    32361.62    40610.21    780.63 o
   3   0   4        9.05        4.41      3.83 o
   4   0   4    54552.67    64829.90   1247.27 o
   5   0   4        0.00       -5.70      5.90 o
   6   0   4    56957.63    72275.60   1388.65 o
   7   0   4       36.60       33.49      9.05 o
   8   0   4     2747.01     2402.03     54.62 o
   9   0   4       67.54       66.42     16.14 o
  10   0   4    18330.51    13799.68    350.06 o
  11   0   4       59.20       30.84     19.16 o
  12   0   4       21.93       36.27     28.68 o
  13   0   4       20.57       17.76     21.57 o
  14   0   4      247.67      378.87     34.36 o
  15   0   4        1.54      -14.97     29.93 o
 -15   1   4      188.01      258.38     67.34 o
 -14   1   4        3.46      -14.84     14.84 o
 -13   1   4       58.03       70.23     12.58 o
 -12   1   4      126.72      124.44     12.36 o
 -11   1   4      715.55      761.95     20.49 o
 -10   1   4       25.40       -2.02     11.90 o
  -9   1   4      758.42      729.20     23.80 o
  -8   1   4      290.48      216.38     13.01 o
  -7   1   4       55.69       36.98      5.74 o
  -6   1   4     2393.28     2088.49     32.59 o
  -5   1   4      117.66      109.52      5.76 o
  -4   1   4      711.38      532.57     10.74 o
  -3   1   4      185.65      226.59      6.25 o
  -2   1   4      269.04      276.88     12.34 o
  -1   1   4      295.82      311.92     13.32 o
   0   1   4       31.69        8.48      2.23 o
   1   1   4      383.41      412.24      9.24 o
   2   1   4      905.15      606.57     15.69 o
   3   1   4      483.44      505.20     12.65 o
   4   1   4      216.45      150.02      6.40 o
   5   1   4      577.88      573.21     12.53 o
   6   1   4      613.36      685.91     30.49 o
   7   1   4      111.42      122.56      7.55 o
   8   1   4      205.27      146.82      8.74 o
   9   1   4       18.73       16.70      8.50 o
  10   1   4        2.89       -9.50     12.46 o
  11   1   4       19.55      -11.16     12.29 o
  12   1   4       28.34       20.07     13.55 o
  13   1   4      236.75      265.20     20.81 o
  14   1   4      105.40      141.04     21.87 o
  15   1   4        0.08       -7.78     21.99 o
 -15   2   4       15.84       -0.37     24.94 o
 -14   2   4      114.17       81.30     17.45 o
 -13   2   4        2.42        0.24     11.44 o
 -12   2   4       45.52       47.34     11.16 o
 -11   2   4      514.58      502.34     17.16 o
 -10   2   4      434.38      364.92     14.22 o
  -9   2   4     3024.02     3083.36     48.47 o
  -8   2   4      678.39      615.31     15.58 o
  -7   2   4      968.04     1092.29     20.49 o
  -6   2   4      331.83      231.98      9.05 o
  -5   2   4      213.45      217.85      8.55 o
  -4   2   4      718.56      610.49     26.96 o
  -3   2   4      256.77      211.63      6.25 o
  -2   2   4      966.59      724.94     18.61 o
  -1   2   4     3586.43     3847.18     96.95 o
   0   2   4       56.06       17.70      2.42 o
   1   2   4        0.33        2.25      2.03 o
   2   2   4     3814.65     2705.18     55.44 o
   3   2   4     2102.02     1907.46     43.58 o
   4   2   4       13.24       15.84      4.28 o
   5   2   4      583.81      643.66     13.47 o
   6   2   4       23.24       32.12      5.56 o
   7   2   4      582.87      599.09     14.18 o
   8   2   4        2.92       -3.07      6.40 o
   9   2   4        4.18        1.26      8.50 o
  10   2   4        0.03      -10.22     12.67 o
  11   2   4        0.67       -0.59     12.49 o
  12   2   4       54.88       59.18     15.03 o
  13   2   4      159.47      167.49     18.18 o
  14   2   4       40.75       23.61     19.26 o
  15   2   4      392.96      434.26     31.12 o
 -15   3   4       16.79       32.62     21.15 o
 -14   3   4      174.48      232.22     21.24 o
 -13   3   4       16.27       17.99     13.87 o
 -12   3   4     1307.89     1254.82     27.29 o
 -11   3   4      249.79      280.63     29.81 o
 -10   3   4       10.76        3.89      8.83 o
  -9   3   4      698.93      716.53     54.47 o
  -8   3   4       22.51       12.54      6.56 o
  -7   3   4       29.12       26.06      6.13 o
  -6   3   4     8978.06     9648.00    134.61 o
  -5   3   4        0.01       -2.29      5.26 o
  -4   3   4     4153.06     4570.00     64.79 o
  -3   3   4      460.66      345.45     10.97 o
  -2   3   4    44973.46    53057.86    873.42 o
  -1   3   4      585.94      297.88     37.37 o
   0   3   4        4.91       25.82      3.66 o
   1   3   4      178.64       94.95      5.76 o
   2   3   4    35760.82    39499.95    663.61 o
   3   3   4       33.26       27.53      4.29 o
   4   3   4    24975.49    29580.69    402.45 o
   5   3   4      978.57      844.09     18.35 o
   6   3   4       62.08       53.64      5.70 o
   7   3   4       29.91       24.17      5.94 o
   8   3   4      744.06     1091.82     21.36 o
   9   3   4       24.06       20.71      8.76 o
  10   3   4     1420.16     1077.67     41.09 o
  11   3   4       87.93       72.70     16.67 o
  12   3   4      491.19      435.76     23.56 o
  13   3   4       66.00       96.21     18.96 o
  14   3   4      713.36      839.30     64.37 o
  15   3   4       18.77      -19.52     19.52 o
 -15   4   4      410.56      453.49     37.16 o
 -14   4   4        6.19       22.33     14.82 o
 -13   4   4        8.83       17.10     13.87 o
 -12   4   4        2.55       -9.27      9.27 o
 -11   4   4      254.73      235.47     13.83 o
 -10   4   4      146.95      127.14     10.43 o
  -9   4   4        3.48       -4.16     14.38 o
  -8   4   4      163.47      140.69      8.83 o
  -7   4   4     2666.74     2937.26     44.95 o
  -6   4   4       15.14        0.56      5.54 o
  -5   4   4     1225.56     1195.19     20.02 o
  -4   4   4        2.35        6.17      3.72 o
  -3   4   4     1499.20     1299.47     28.45 o
  -2   4   4     1360.87     1214.16     39.09 o
  -1   4   4    21589.98    23272.85    343.12 o
   0   4   4      100.52       34.30      3.46 o
   1   4   4     1257.00     1172.40     31.36 o
   2   4   4     2957.05     2310.57     64.45 o
   3   4   4     4870.69     5051.15     88.59 o
   4   4   4       35.49       26.81      6.92 o
   5   4   4      134.93      228.99      7.39 o
   6   4   4      303.58      232.96      9.11 o
   7   4   4      417.01      455.54     12.17 o
   8   4   4       14.48        0.48      7.93 o
   9   4   4      229.76      232.46     12.70 o
  10   4   4       29.60        3.23     10.31 o
  11   4   4       27.49       57.14     13.85 o
  12   4   4        4.08        8.20     13.16 o
  13   4   4      509.63      545.67     31.12 o
  14   4   4       62.57       49.83     20.42 o
 -15   5   4        0.57      -21.20     21.20 o
 -14   5   4        8.27      -18.80     27.44 o
 -13   5   4      138.94      131.12     16.76 o
 -12   5   4       20.81       16.88     12.22 o
 -11   5   4      129.79      152.08     11.38 o
 -10   5   4        1.34       -8.33      8.33 o
  -9   5   4     7538.68     7610.01    109.38 o
  -8   5   4      205.66      192.30      9.62 o
  -7   5   4      224.16      184.62      8.65 o
  -6   5   4       10.71       -3.93      5.58 o
  -5   5   4      528.69      590.55     12.40 o
  -4   5   4      140.41      128.11      5.47 o
  -3   5   4      657.34      592.29     11.73 o
  -2   5   4        2.55        6.36      3.60 o
  -1   5   4     1768.99     1930.94     31.11 o
   0   5   4      460.31      392.84     14.11 o
   1   5   4     1170.06     1065.68     17.03 o
   2   5   4      243.80      188.14     11.83 o
   3   5   4     1931.83     1863.64     34.81 o
   4   5   4        2.01       -0.53      4.73 o
   5   5   4       38.99       49.81      4.87 o
   6   5   4      358.85      335.67     11.15 o
   7   5   4     1262.96     1303.12     29.93 o
   8   5   4       73.23       50.45      8.97 o
   9   5   4      226.16      273.03     14.06 o
  10   5   4       45.61       52.81     11.67 o
  11   5   4       13.57        4.00     12.60 o
  12   5   4        0.00        9.49     15.49 o
  13   5   4       39.55       34.28     22.78 o
  14   5   4        8.04       21.64     26.06 o
 -15   6   4        7.08       -0.46     31.18 o
 -14   6   4      353.83      466.01     30.47 o
 -13   6   4       17.87       -7.60     12.68 o
 -12   6   4      177.00      103.11     15.12 o
 -11   6   4      198.38      169.59     12.81 o
 -10   6   4     4031.26     4052.88     68.14 o
  -9   6   4      737.34      789.65     49.78 o
  -8   6   4     4889.53     5526.30     80.66 o
  -7   6   4       13.98        8.43      8.04 o
  -6   6   4     1180.09     1578.77     26.44 o
  -5   6   4      181.54      104.23      6.11 o
  -4   6   4      961.28      951.16     18.83 o
  -3   6   4      135.13       96.46      4.40 o
  -2   6   4    75781.31    86392.40   1175.88 o
  -1   6   4        0.05        4.87      7.74 o
   0   6   4   113818.29   133710.59   1983.07 o
   1   6   4        0.16        0.87      4.03 o
   2   6   4     2720.57     3445.86     49.31 o
   3   6   4      308.20      209.79     22.17 o
   4   6   4        5.55        8.22      5.17 o
   5   6   4        5.10        1.02      3.86 o
   6   6   4     4886.98     5243.63     75.58 o
   7   6   4      156.30      132.08      7.56 o
   8   6   4      837.36      790.81     21.96 o
   9   6   4       95.24       69.31     10.31 o
  10   6   4    25825.96    23040.16    354.90 o
  11   6   4        0.00      -12.55     15.84 o
  12   6   4      919.56      606.37     30.17 o
  13   6   4       31.24       20.77     17.45 o
  14   6   4     2213.50     2730.11     74.28 o
 -15   7   4       92.18       73.22     28.68 o
 -14   7   4      158.57      154.38     21.00 o
 -13   7   4      259.39      265.97     19.42 o
 -12   7   4      118.12      119.64     14.33 o
 -11   7   4      318.73      333.38     15.56 o
 -10   7   4      109.72       91.55      9.93 o
  -9   7   4      587.52      636.26     17.94 o
  -8   7   4        0.60      -10.23     12.30 o
  -7   7   4      195.82      189.97      8.65 o
  -6   7   4      481.16      455.23     18.40 o
  -5   7   4      483.24      457.43     11.08 o
  -4   7   4     1930.56     1654.12     29.68 o
  -3   7   4      117.68      198.32      6.50 o
  -2   7   4     2178.52     2121.51     50.01 o
  -1   7   4    69266.80    77448.90   1254.15 o
   0   7   4     7674.29     6978.20    212.68 o
   1   7   4    13786.92    15541.22    256.60 o
   2   7   4       13.31        4.76      3.25 o
   3   7   4     2742.92     2875.64     42.17 o
   4   7   4      275.22      268.94      7.87 o
   5   7   4        2.09       -1.17      4.10 o
   6   7   4      406.77      392.57     10.88 o
   7   7   4      460.72      425.61     14.82 o
   8   7   4       75.58       62.05      9.71 o
   9   7   4      833.13      861.95     22.76 o
  10   7   4       17.26      -11.26     11.26 o
  11   7   4      587.15      562.86     28.93 o
  12   7   4       67.63       58.61     21.46 o
  13   7   4      152.68      203.63     23.32 o
  14   7   4      351.88      410.64     29.48 o
 -15   8   4       64.33       56.87     24.90 o
 -14   8   4        2.08       -4.71     18.29 o
 -13   8   4       84.45       87.47     17.72 o
 -12   8   4       38.44       27.17     13.18 o
 -11   8   4     1943.63     1865.10     37.56 o
 -10   8   4       26.12       11.12     11.86 o
  -9   8   4     5852.15     5663.43     91.24 o
  -8   8   4      223.56      192.14     10.61 o
  -7   8   4      192.42      185.46      8.57 o
  -6   8   4       14.73       17.30      5.75 o
  -5   8   4        8.63        3.91      4.84 o
  -4   8   4      585.39      567.32     16.10 o
  -3   8   4      604.22      663.76     12.48 o
  -2   8   4      158.00      144.05     13.50 o
  -1   8   4     9640.27    10745.64    160.62 o
   0   8   4      335.18      246.58     11.15 o
   1   8   4     1600.67     1845.63     35.34 o
   2   8   4      187.27      181.80     13.88 o
   3   8   4      329.93      339.69     11.43 o
   4   8   4       16.28       19.77      6.67 o
   5   8   4       26.45       32.92      4.65 o
   6   8   4      176.58      184.92      7.85 o
   7   8   4       66.29       66.27      8.71 o
   8   8   4        0.19       -8.46      8.46 o
   9   8   4       62.13       48.42     10.42 o
  10   8   4       89.03       70.36     11.79 o
  11   8   4       82.84       90.29     17.50 o
  12   8   4       18.69        8.32     16.32 o
  13   8   4        0.28       -4.68     15.95 o
  14   8   4      238.53      247.39     24.73 o
 -15   9   4       33.37       25.27     23.74 o
 -14   9   4      172.65      174.23     22.47 o
 -13   9   4       15.74       20.16     16.65 o
 -12   9   4     4988.44     4840.24     93.21 o
 -11   9   4      174.75      175.70     15.29 o
 -10   9   4       30.26        0.80     11.64 o
  -9   9   4      121.84      144.05     24.13 o
  -8   9   4     3672.90     4198.69     68.60 o
  -7   9   4        7.13       -2.69      5.25 o
  -6   9   4    30095.02    33983.31    464.50 o
  -5   9   4      177.48      160.92      7.07 o
  -4   9   4    10581.65    12287.73    169.86 o
  -3   9   4      858.27      753.99     14.17 o
  -2   9   4    24646.65    28610.47    389.63 o
  -1   9   4      736.11      550.01     11.59 o
   0   9   4    23232.53    27294.24    424.98 o
   1   9   4     1127.38      889.37     15.86 o
   2   9   4    29352.76    35923.56    648.16 o
   3   9   4        7.25        2.85      4.25 o
   4   9   4      817.19      993.96     17.78 o
   5   9   4      189.25      173.37      6.60 o
   6   9   4    13703.67    15942.64    220.25 o
   7   9   4       62.73       56.31      8.97 o
   8   9   4     5148.80     5291.45     87.63 o
   9   9   4       90.82       81.94     11.44 o
  10   9   4       34.28       10.01     12.22 o
  11   9   4       20.52       28.82     14.02 o
  12   9   4      904.49      918.24     36.20 o
  13   9   4       11.78       22.37     18.04 o
  14   9   4     1334.44     1386.96     63.54 o
 -15  10   4       25.03      -22.36     23.41 o
 -14  10   4       73.91       57.42     19.75 o
 -13  10   4      170.36      153.01     19.88 o
 -12  10   4      101.46      103.95     13.53 o
 -11  10   4     1506.12     1493.94     37.43 o
 -10  10   4      255.16      214.15     13.01 o
  -9  10   4     2389.02     2385.04     43.87 o
  -8  10   4     1011.52      948.27     35.22 o
  -7  10   4      105.50      114.32      8.89 o
  -6  10   4     1375.12     1361.93     23.79 o
  -5  10   4     2143.44     2689.37     41.04 o
  -4  10   4      466.14      525.58     26.26 o
  -3  10   4     2358.60     2494.96     55.84 o
  -2  10   4     2454.52     2406.61     54.10 o
  -1  10   4     9213.48    11550.82    162.11 o
   0  10   4     1695.23     1543.36     26.30 o
   1  10   4     2854.15     3073.81     49.16 o
   2  10   4      236.60      176.46      9.54 o
   3  10   4      100.68       95.86      6.32 o
   4  10   4      479.06      400.73     11.06 o
   5  10   4      110.02      123.02      7.81 o
   6  10   4      449.36      390.64     10.77 o
   7  10   4       53.19       55.23      8.57 o
   8  10   4      125.58       97.06     12.45 o
   9  10   4       47.32       55.06     13.31 o
  10  10   4       22.25       12.47     12.24 o
  11  10   4      980.76     1034.05     31.56 o
  12  10   4       20.68       26.39     16.04 o
  13  10   4      304.69      360.36     27.78 o
  14  10   4        1.84        2.91     19.52 o
 -15  11   4        1.98       14.30     23.74 o
 -14  11   4       34.89       39.12     19.75 o
 -13  11   4       71.66       66.63     18.42 o
 -12  11   4        2.48        9.54     22.24 o
 -11  11   4       92.19      102.98     13.20 o
 -10  11   4      433.32      422.37     17.62 o
  -9  11   4     1115.37     1101.94     26.27 o
  -8  11   4        8.01       -9.93      9.93 o
  -7  11   4       57.67       57.45      6.81 o
  -6  11   4      403.00      412.87     17.59 o
  -5  11   4      698.85      638.31     15.83 o
  -4  11   4      152.16      167.81      8.34 o
  -3  11   4     1198.72     1134.29     22.14 o
  -2  11   4       21.85       11.43      4.10 o
  -1  11   4     2138.84     2244.46     34.35 o
   0  11   4       36.41       23.67      4.67 o
   1  11   4     8740.82     9032.90    125.84 o
   2  11   4        0.03       13.30      7.20 o
   3  11   4      763.56      830.71     21.01 o
   4  11   4       15.08       10.76      4.54 o
   5  11   4      634.65      593.98     13.58 o
   6  11   4      100.42       92.62      6.44 o
   7  11   4        0.12        4.73      8.76 o
   8  11   4      258.11      228.18     13.58 o
   9  11   4      767.63      773.93     26.49 o
  10  11   4       31.48       18.75     12.89 o
  11  11   4        0.50       13.05     13.20 o
  12  11   4      167.81      183.00     21.51 o
  13  11   4      239.38      278.11     25.11 o
  14  11   4       17.15       27.94     19.16 o
 -14  12   4       71.01       54.68     20.28 o
 -13  12   4       85.36       66.63     18.42 o
 -12  12   4     1454.95     1422.24     44.22 o
 -11  12   4       32.57       23.15     11.88 o
 -10  12   4     1334.22     1456.22     31.29 o
  -9  12   4       24.08       17.58     12.68 o
  -8  12   4     3146.89     3395.48     58.08 o
  -7  12   4      472.86      405.50     14.69 o
  -6  12   4    15058.76    17343.56    260.81 o
  -5  12   4      380.46      351.38     15.68 o
  -4  12   4    25091.15    33574.07    498.54 o
  -3  12   4      227.21      211.48      8.76 o
  -2  12   4     1738.61     1933.55     30.11 o
  -1  12   4      918.49      685.58     14.08 o
   0  12   4       25.32       40.94      4.99 o
   1  12   4       18.39        3.14      5.58 o
   2  12   4    73853.69    91840.50   1527.60 o
   3  12   4       45.92       36.44      5.56 o
   4  12   4      141.96      403.46     15.99 o
   5  12   4      113.28       92.36      6.20 o
   6  12   4     1014.59     1279.72     26.72 o
   7  12   4      701.78      681.08     20.22 o
   8  12   4     3482.65     3604.82     71.12 o
   9  12   4       10.45       16.17     13.29 o
  10  12   4      849.95      965.34     30.35 o
  11  12   4       57.76       50.92     14.48 o
  12  12   4       42.66       78.76     27.29 o
  13  12   4      276.49      319.64     26.88 o
  14  12   4     2831.78     3101.11     82.88 o
 -14  13   4       18.86      -13.58     18.78 o
 -13  13   4      439.41      405.05     26.88 o
 -12  13   4       34.82       51.61     16.96 o
 -11  13   4      111.63      119.67     18.10 o
 -10  13   4      168.02      167.70     12.45 o
  -9  13   4     1082.78     1085.48     25.83 o
  -8  13   4      113.03       90.20     12.51 o
  -7  13   4     1707.28     1801.77     34.44 o
  -6  13   4      439.93      452.46     14.91 o
  -5  13   4      353.33      393.72     13.04 o
  -4  13   4      227.07      249.16     13.69 o
  -3  13   4      518.07      508.16     15.40 o
  -2  13   4      832.93      880.05     19.40 o
  -1  13   4       84.04       58.76      5.53 o
   0  13   4      675.22      682.84     14.74 o
   1  13   4     1045.85      972.23     18.24 o
   2  13   4       23.72       29.93      8.07 o
   3  13   4      665.01      737.61     15.41 o
   4  13   4      271.54      231.94     10.88 o
   5  13   4     1687.33     1735.81     28.78 o
   6  13   4      440.23      431.96     18.88 o
   7  13   4     7277.06     7119.98    129.04 o
   8  13   4      368.09      318.77     18.73 o
   9  13   4     4779.34     4636.64     90.08 o
  10  13   4       33.66       21.30     13.31 o
  11  13   4       83.60       98.46     15.45 o
  12  13   4        0.01      -16.55     16.55 o
  13  13   4      499.84      628.06     33.54 o
  14  13   4        5.55        9.42     23.06 o
 -14  14   4        0.14      -18.98     18.98 o
 -13  14   4       15.28        3.10     17.50 o
 -12  14   4      243.38      216.23     21.87 o
 -11  14   4      492.82      450.44     32.10 o
 -10  14   4        3.23       -7.45     17.64 o
  -9  14   4     1414.86     1532.12     32.31 o
  -8  14   4      106.65      103.75     11.37 o
  -7  14   4      641.80      670.21     18.62 o
  -6  14   4      674.62      687.98     18.33 o
  -5  14   4        3.03       -5.98      5.98 o
  -4  14   4      263.09      234.39     10.42 o
  -3  14   4      234.17      245.86     11.65 o
  -2  14   4      160.16      170.87      8.55 o
  -1  14   4     1069.38     1113.10     20.82 o
   0  14   4        0.36       -5.09      5.09 o
   1  14   4      705.41      684.30     16.86 o
   2  14   4       75.27       75.94      7.25 o
   3  14   4      273.59      282.57     10.34 o
   4  14   4      101.38       93.64      6.68 o
   5  14   4      284.71      247.75      9.69 o
   6  14   4      106.60       86.77     11.47 o
   7  14   4    10664.47    10259.63    181.86 o
   8  14   4      273.09      269.35     27.72 o
   9  14   4     4011.40     4034.98     80.70 o
  10  14   4      728.90      676.11     27.21 o
  11  14   4      439.20      476.94     23.90 o
  12  14   4       39.86       34.76     18.72 o
  13  14   4     1107.78     1267.45     46.98 o
 -14  15   4      581.99      718.81     38.69 o
 -13  15   4       48.62       40.68     19.26 o
 -12  15   4     1985.90     2083.87     58.00 o
 -11  15   4        1.89      -14.57     14.57 o
 -10  15   4      297.27      311.85     42.90 o
  -9  15   4      161.34      140.24     18.40 o
  -8  15   4       95.88      138.05     11.81 o
  -7  15   4       19.85        9.13      7.92 o
  -6  15   4      414.18      657.51     18.29 o
  -5  15   4       65.47       43.65      7.45 o
  -4  15   4     2136.06     2713.67     46.63 o
  -3  15   4     1656.41     1487.66     28.64 o
  -2  15   4      142.53      140.25      8.23 o
  -1  15   4      538.07      560.40     13.64 o
   0  15   4     2136.80     3165.71     50.67 o
   1  15   4       29.33       39.15      6.11 o
   2  15   4      113.38       74.14      6.85 o
   3  15   4      172.99      159.08      8.41 o
   4  15   4     2570.73     2551.63     40.37 o
   5  15   4      214.60      224.54     10.75 o
   6  15   4     2543.78     2703.85     55.93 o
   7  15   4     3802.21     3443.23    128.16 o
   8  15   4      618.92      651.81     25.90 o
   9  15   4       78.99       84.30     15.45 o
  10  15   4      122.13      103.38     15.92 o
  11  15   4       39.86       30.92     14.33 o
  12  15   4       60.04       89.31     16.73 o
  13  15   4       48.45       84.61     21.24 o
 -14  16   4        0.61       11.69     19.75 o
 -13  16   4      131.29      170.94     26.46 o
 -12  16   4        5.77       32.88     29.50 o
 -11  16   4        0.85       -4.07     15.74 o
 -10  16   4      203.47      206.63     21.00 o
  -9  16   4      111.15      137.30     12.96 o
  -8  16   4        7.35      -11.63     12.31 o
  -7  16   4      381.66      439.48     18.26 o
  -6  16   4       40.92       24.46      7.32 o
  -5  16   4       22.34       28.58      7.62 o
  -4  16   4       22.81       13.80      6.51 o
  -3  16   4      293.96      420.44     13.72 o
  -2  16   4      496.32      476.96     16.42 o
  -1  16   4     2525.42     2895.74     44.39 o
   0  16   4      285.51      248.87      9.81 o
   1  16   4     1427.15     1554.57     26.74 o
   2  16   4       95.96      108.81      7.98 o
   3  16   4      256.79      262.38     11.71 o
   4  16   4        1.72       -3.86      5.94 o
   5  16   4      432.91      464.30     14.76 o
   6  16   4      160.92      140.28     13.85 o
   7  16   4     1122.51     1210.43     66.09 o
   8  16   4       11.29        2.40     13.20 o
   9  16   4      723.30      741.82     28.10 o
  10  16   4        4.49      -13.03     13.63 o
  11  16   4       58.29       75.59     16.56 o
  12  16   4       31.65       31.76     15.76 o
  13  16   4      820.82      940.65     40.49 o
 -14  17   4       54.67       45.32     29.30 o
 -13  17   4      317.26      301.81     30.83 o
 -12  17   4      179.32      166.37     22.44 o
 -11  17   4        0.01      -15.05     15.05 o
 -10  17   4        7.78        6.19     16.04 o
  -9  17   4     1755.33     1615.36     33.88 o
  -8  17   4      221.03      209.32     12.91 o
  -7  17   4        4.41       -8.03      8.03 o
  -6  17   4       58.24       63.66      8.99 o
  -5  17   4      816.26      831.57     20.52 o
  -4  17   4       19.40       19.11      6.59 o
  -3  17   4     1018.63     1018.93     22.54 o
  -2  17   4      262.64      287.45     10.00 o
  -1  17   4      461.45      480.68     13.96 o
   0  17   4       34.99       23.24      6.25 o
   1  17   4      852.51      804.90     17.74 o
   2  17   4      909.24     1116.51     26.27 o
   3  17   4     1371.13     1343.38     24.41 o
   4  17   4      603.78      629.80     17.65 o
   5  17   4     1570.79     1644.89     37.91 o
   6  17   4      137.31      142.47     15.48 o
   7  17   4     4596.46     4595.95     88.64 o
   8  17   4      175.79      168.76     17.46 o
   9  17   4     1345.14     1359.11     37.57 o
  10  17   4       86.20       62.45     14.96 o
  11  17   4        6.74       -5.10     16.92 o
  12  17   4       73.95       38.37     16.56 o
  13  17   4      102.02      153.43     22.68 o
 -13  18   4       57.48       31.59     23.37 o
 -12  18   4     1363.26     1578.95     51.05 o
 -11  18   4      131.66      125.26     31.29 o
 -10  18   4      775.32      766.00     32.08 o
  -9  18   4       12.48        2.69     15.55 o
  -8  18   4      383.42      426.92     17.00 o
  -7  18   4        2.27       -8.42      8.42 o
  -6  18   4      353.88      263.47     16.19 o
  -5  18   4       65.78       61.88      8.34 o
  -4  18   4     5866.44     6892.27    108.51 o
  -3  18   4        9.84        0.61      7.55 o
  -2  18   4       24.18       62.32      6.19 o
  -1  18   4      183.45      167.91      9.38 o
   0  18   4     1283.98     1497.86     26.78 o
   1  18   4      234.65      235.05      9.76 o
   2  18   4    24125.69    29118.93    399.95 o
   3  18   4       60.84       66.46      7.31 o
   4  18   4      136.69      147.25     10.88 o
   5  18   4        7.47       -0.75     11.52 o
   6  18   4     1841.03     1902.79     43.80 o
   7  18   4     2092.04     2107.02     48.72 o
   8  18   4        9.93       -4.76     14.69 o
   9  18   4       10.40        4.78     13.49 o
  10  18   4       36.87        6.33     14.30 o
  11  18   4       14.95        8.12     14.75 o
  12  18   4      427.42      491.43     26.73 o
  13  18   4      183.26      164.31     23.70 o
 -13  19   4     1165.75     1171.23     56.12 o
 -12  19   4      111.11      121.49     21.50 o
 -11  19   4      455.06      489.74     28.85 o
 -10  19   4       77.69      105.80     24.35 o
  -9  19   4     4970.61     5025.88    127.58 o
  -8  19   4     1377.37     1288.93     46.83 o
  -7  19   4        2.71       14.60      9.02 o
  -6  19   4      234.68      217.64     12.27 o
  -5  19   4      226.39      203.27     11.70 o
  -4  19   4       54.09       69.60      9.03 o
  -3  19   4      271.22      250.65     12.21 o
  -2  19   4      564.42      604.24     18.01 o
  -1  19   4      863.74      908.10     19.21 o
   0  19   4      830.46      761.53     17.94 o
   1  19   4      560.37      591.99     15.36 o
   2  19   4      255.20      408.86     43.55 o
   3  19   4     1207.25     1384.90     28.60 o
   4  19   4       41.89       46.54      8.93 o
   5  19   4     2751.80     2736.59     56.92 o
   6  19   4        2.55      -13.05     20.33 o
   7  19   4     2340.54     2312.22     51.91 o
   8  19   4      591.30      553.05     36.36 o
   9  19   4      137.98      151.62     18.00 o
  10  19   4       14.02        9.48     18.00 o
  11  19   4       27.14       15.65     15.24 o
  12  19   4       29.26       36.33     16.54 o
 -13  20   4      172.98      172.10     28.05 o
 -12  20   4      150.46      186.87     23.65 o
 -11  20   4        0.00       10.76     17.72 o
 -10  20   4      103.05      100.71     19.77 o
  -9  20   4     1313.18     1355.89     44.68 o
  -8  20   4      135.90      149.29     15.09 o
  -7  20   4        2.71        7.56      8.83 o
  -6  20   4       70.02       47.54      9.03 o
  -5  20   4       99.70      118.03     10.21 o
  -4  20   4      682.54      631.14     20.14 o
  -3  20   4       13.47        1.87      7.73 o
  -2  20   4       11.88       13.62      8.42 o
  -1  20   4        0.10        6.73      6.98 o
   0  20   4       20.32       25.55      6.92 o
   1  20   4        4.71        8.30      6.85 o
   2  20   4       10.76       21.18      6.98 o
   3  20   4      208.21      259.18     13.01 o
   4  20   4      143.13      128.32     10.92 o
   5  20   4       30.74       32.25     14.76 o
   6  20   4      107.20       79.66     14.02 o
   7  20   4     1586.88     1474.02     39.39 o
   8  20   4      910.21      908.17     30.71 o
   9  20   4      915.43      865.14     30.71 o
  10  20   4      282.80      338.16     21.61 o
  11  20   4      251.28      267.17     21.78 o
  12  20   4        2.28       -7.82     15.10 o
 -13  21   4       24.54       34.09     23.37 o
 -12  21   4     7181.16     7765.80    170.20 o
 -11  21   4       62.85       73.28     23.29 o
 -10  21   4       11.58      -16.32     16.32 o
  -9  21   4        1.75        1.37     21.49 o
  -8  21   4       29.19       33.07     13.91 o
  -7  21   4      142.37      119.27     18.82 o
  -6  21   4      897.90      728.65     20.89 o
  -5  21   4       16.05       12.15      7.95 o
  -4  21   4        7.77       19.19     13.90 o
  -3  21   4      292.90      293.13     15.87 o
  -2  21   4       75.73       98.64     10.67 o
  -1  21   4       71.97       54.05      9.60 o
   0  21   4      307.37      314.34     12.18 o
   1  21   4        0.30       -6.85      6.85 o
   2  21   4     2629.83     3147.58     54.27 o
   3  21   4        7.61       15.56      8.62 o
   4  21   4       39.56       32.57      9.73 o
   5  21   4       29.70       13.04     11.12 o
   6  21   4      181.78      192.22     25.56 o
   7  21   4     1461.78     1488.04     60.84 o
   8  21   4     6567.30     6670.28    125.93 o
   9  21   4        1.97       -6.70     14.48 o
  10  21   4      457.53      450.63     25.23 o
  11  21   4        5.06        5.06     15.48 o
  12  21   4      147.07      168.14     20.39 o
 -12  22   4        1.88       57.09     21.00 o
 -11  22   4        0.00      -17.16     17.16 o
 -10  22   4      180.10      168.27     22.79 o
  -9  22   4     1459.52     1628.18     50.13 o
  -8  22   4       51.62       38.83     17.50 o
  -7  22   4       66.66       33.80     12.78 o
  -6  22   4       87.57       66.74      9.59 o
  -5  22   4       18.88       13.59      7.38 o
  -4  22   4      120.29      124.30     11.91 o
  -3  22   4        0.18        8.80     10.55 o
  -2  22   4      373.61      304.49     14.45 o
  -1  22   4       24.24       35.41     11.92 o
   0  22   4        0.86       -2.61      7.76 o
   1  22   4      202.75      185.69     10.79 o
   2  22   4      466.86      487.75     24.83 o
   3  22   4      791.24      881.03     23.12 o
   4  22   4      507.60      516.36     18.09 o
   5  22   4        3.56      -11.60     11.60 o
   6  22   4      249.60      227.02     17.62 o
   7  22   4      845.42      847.58     30.11 o
   8  22   4      512.41      493.67     30.60 o
   9  22   4      754.34      789.27     30.15 o
  10  22   4      141.03      162.22     18.47 o
  11  22   4       99.51      111.94     22.68 o
  12  22   4      157.52      220.64     20.82 o
 -12  23   4       57.13       98.52     26.46 o
 -11  23   4       20.80       16.21     18.42 o
 -10  23   4       49.93       30.54     19.26 o
  -9  23   4      897.30      883.59     39.24 o
  -8  23   4      314.83      283.15     30.88 o
  -7  23   4      221.84      218.11     16.84 o
  -6  23   4      303.58      284.66     13.88 o
  -5  23   4        0.45       -7.29      7.71 o
  -4  23   4      231.14      227.79     16.07 o
  -3  23   4      133.68      159.08     13.14 o
  -2  23   4       62.95       83.03     11.49 o
  -1  23   4     3865.44     3857.24     65.88 o
   0  23   4     1111.92     1111.43     29.29 o
   1  23   4      295.60      309.24     14.21 o
   2  23   4      974.71     1022.43     29.41 o
   3  23   4      378.62      432.77     16.81 o
   4  23   4       10.37       -9.38      9.38 o
   5  23   4      461.09      396.54     20.81 o
   6  23   4       15.97       -4.66     12.38 o
   7  23   4      206.52      234.71     19.39 o
   8  23   4       32.62       29.48     14.70 o
   9  23   4      145.88      142.39     18.47 o
  10  23   4      156.54      176.62     19.39 o
  11  23   4       99.91       98.63     17.39 o
 -12  24   4     1349.57     1582.37     64.36 o
 -11  24   4        6.31        3.40     20.03 o
 -10  24   4      462.12      370.42     28.60 o
  -9  24   4      665.13      647.89     63.35 o
  -8  24   4       67.78       35.51     25.14 o
  -7  24   4     1016.19      919.11     28.99 o
  -6  24   4        6.56        7.56      7.99 o
  -5  24   4      492.98      484.45     17.20 o
  -4  24   4     2104.40     2114.87     46.92 o
  -3  24   4      969.14      937.38     25.33 o
  -2  24   4     6290.21     6621.08    107.03 o
  -1  24   4        3.21       85.81     14.76 o
   0  24   4      499.27      562.60     21.15 o
   1  24   4       23.57       14.91     10.48 o
   2  24   4      555.33      635.93     19.80 o
   3  24   4       47.71       34.11     10.16 o
   4  24   4       66.87       58.11     10.82 o
   5  24   4       30.54       28.54     12.75 o
   6  24   4       23.99       34.66     13.10 o
   7  24   4      591.87      558.34     26.06 o
   8  24   4      391.66      386.26     22.74 o
   9  24   4      245.81      214.20     20.21 o
  10  24   4      577.46      564.46     27.88 o
  11  24   4       27.29       51.49     16.21 o
 -11  25   4      268.31      275.24     27.84 o
 -10  25   4       10.95      -11.76     25.70 o
  -9  25   4     2569.05     2262.70     64.40 o
  -8  25   4       79.10       51.92     18.70 o
  -7  25   4     2298.46     2205.76     49.71 o
  -6  25   4       24.94       20.49     13.37 o
  -5  25   4      371.64      404.95     26.53 o
  -4  25   4      185.91      174.72     16.14 o
  -3  25   4     1224.77     1091.72     28.07 o
  -2  25   4      124.61      180.64     15.17 o
  -1  25   4     6366.04     6680.75    108.15 o
   0  25   4      132.55      159.62     14.55 o
   1  25   4        1.27        4.06     10.25 o
   2  25   4       41.74       35.52      9.71 o
   3  25   4     1104.88     1051.11     26.48 o
   4  25   4      140.09      116.74     14.14 o
   5  25   4      189.39      172.52     16.37 o
   6  25   4      462.66      408.96     22.07 o
   7  25   4     2718.30     2693.98     60.98 o
   8  25   4       82.39       97.07     17.13 o
   9  25   4      178.49      134.25     18.23 o
  10  25   4        9.75       18.19     16.34 o
 -11  26   4       47.77       14.88     20.42 o
 -10  26   4      252.74      228.95     25.70 o
  -9  26   4       39.15       76.13     21.00 o
  -8  26   4        0.47       -0.37     19.49 o
  -7  26   4       28.65       49.53     18.31 o
  -6  26   4       41.46       15.47     13.29 o
  -5  26   4      701.88      637.09     20.55 o
  -4  26   4      200.18      168.73     14.45 o
  -3  26   4     1273.96     1327.29     31.42 o
  -2  26   4      335.07      321.98     17.11 o
  -1  26   4      282.61      480.82     49.44 o
   0  26   4      349.13      339.85     18.93 o
   1  26   4        7.25       24.19     11.91 o
   2  26   4      123.25      132.26     12.21 o
   3  26   4        0.01       12.98     12.02 o
   4  26   4      233.61      196.89     16.37 o
   5  26   4        6.90       -4.15     13.56 o
   6  26   4       46.93       29.40     14.65 o
   7  26   4      319.47      335.05     21.92 o
   8  26   4     1271.24     1186.96     36.89 o
   9  26   4       27.13       30.61     15.94 o
  10  26   4       34.75       45.72     16.70 o
 -10  27   4      409.92      509.71     34.39 o
  -9  27   4       32.85       69.48     35.19 o
  -8  27   4      790.49      673.77     34.17 o
  -7  27   4      437.60      377.49     27.28 o
  -6  27   4       21.36       17.67     13.37 o
  -5  27   4       62.64       34.04     13.63 o
  -4  27   4      123.23      150.47     14.06 o
  -3  27   4      282.67      306.31     16.69 o
  -2  27   4      162.35      208.37     15.82 o
  -1  27   4        2.67      131.39     26.85 o
   0  27   4      552.63      584.40     24.20 o
   1  27   4      614.02      667.08     28.73 o
   2  27   4       61.00       69.00     12.87 o
   3  27   4       41.66       44.98     10.82 o
   4  27   4      494.40      475.04     22.94 o
   5  27   4       69.89       62.78     14.65 o
   6  27   4       62.13       59.16     15.20 o
   7  27   4       12.50        9.06     15.09 o
   8  27   4     1207.74     1180.81     37.35 o
   9  27   4       40.33       47.94     16.92 o
  10  27   4     1381.64     1355.55     41.40 o
 -10  28   4      194.30      185.22     24.77 o
  -9  28   4     8345.44     7768.20    170.83 o
  -8  28   4      247.24      197.20     28.26 o
  -7  28   4      137.20      118.72     21.50 o
  -6  28   4        0.71       -5.25     13.05 o
  -5  28   4       52.13       33.37     21.24 o
  -4  28   4      198.74      216.72     18.64 o
  -3  28   4     3336.38     3228.26     59.93 o
  -2  28   4        4.68       37.63     14.62 o
  -1  28   4     8163.43     8297.43    147.46 o
   0  28   4       45.09       52.06     14.55 o
   1  28   4     1483.10     1556.70     44.59 o
   2  28   4      325.64      298.45     18.37 o
   3  28   4       98.65      144.36     14.75 o
   4  28   4      206.15      182.30     16.97 o
   5  28   4      259.24      270.29     19.72 o
   6  28   4        2.28        4.69     13.35 o
   7  28   4       44.98       37.76     14.88 o
   8  28   4        0.01      -12.44     13.92 o
   9  28   4     1087.26     1114.39     36.88 o
  -9  29   4       43.48       74.83     43.65 o
  -8  29   4      245.73      236.56     25.34 o
  -7  29   4      710.70      630.44     33.46 o
  -6  29   4      194.44      187.60     18.73 o
  -5  29   4        6.10       -9.55     14.04 o
  -4  29   4      473.97      460.10     23.99 o
  -3  29   4      563.45      610.73     22.93 o
  -2  29   4     1357.77     1321.89     36.40 o
  -1  29   4      900.88     1161.70     37.08 o
   0  29   4      310.64      362.06     27.36 o
   1  29   4      294.45      382.31     21.33 o
   2  29   4      347.40      376.15     20.87 o
   3  29   4      249.06      251.94     20.42 o
   4  29   4       41.33       42.77     12.83 o
   5  29   4       10.74       31.71     13.78 o
   6  29   4      383.70      382.33     23.04 o
   7  29   4       38.02       40.96     15.10 o
   8  29   4        2.28      -13.32     13.32 o
   9  29   4        8.38       27.27     13.79 o
  -9  30   4      136.65      172.70     25.70 o
  -8  30   4        1.48       12.90     20.17 o
  -7  30   4      125.53      142.71     22.79 o
  -6  30   4        5.48        0.00     17.72 o
  -5  30   4      161.09      139.47     16.67 o
  -4  30   4       46.65       40.06     14.55 o
  -3  30   4        1.54        3.45     16.76 o
  -2  30   4       32.08       89.44     15.97 o
  -1  30   4        7.09      146.85     24.12 o
   0  30   4      174.58      210.88     18.82 o
   1  30   4      241.16      196.35     17.75 o
   2  30   4       48.24       52.72     16.65 o
   3  30   4       19.58       15.34     14.84 o
   4  30   4        0.30       16.33     13.84 o
   5  30   4       23.56       10.12     12.60 o
   6  30   4      725.98      668.74     27.89 o
   7  30   4       76.93       81.21     15.87 o
   8  30   4       31.33       66.39     14.88 o
  -8  31   4        5.46       34.31     22.44 o
  -7  31   4      310.85      332.81     29.12 o
  -6  31   4      174.68      116.50     22.05 o
  -5  31   4       68.23       38.41     15.40 o
  -4  31   4        0.48       -4.99     19.40 o
  -3  31   4      176.84      160.18     21.60 o
  -2  31   4       18.24       37.07     19.44 o
  -1  31   4     9289.78     9514.62    168.91 o
   0  31   4      225.33      199.86     18.31 o
   1  31   4        0.56       18.83     14.89 o
   2  31   4      184.32      190.89     24.38 o
   3  31   4       96.37      106.94     18.61 o
   4  31   4       29.06       22.81     14.45 o
   5  31   4     1061.63     1156.99     40.57 o
   6  31   4        0.50       17.17     14.68 o
   7  31   4      133.06      135.37     23.04 o
  -8  32   4      108.91      142.91     31.18 o
  -7  32   4        0.01        0.01     20.06 o
  -6  32   4        7.59       -6.67     19.55 o
  -5  32   4       56.06       60.61     16.66 o
  -4  32   4        0.92       -5.49     21.99 o
  -3  32   4       99.58      110.78     20.16 o
  -2  32   4      527.07      473.55     29.74 o
  -1  32   4      132.22      372.63     33.67 o
   0  32   4      958.94      936.08     32.58 o
   1  32   4       48.50       59.85     16.42 o
   2  32   4      108.50      127.39     20.57 o
   3  32   4       26.11       30.50     17.50 o
   4  32   4      158.80      200.25     20.85 o
   5  32   4      198.47      160.16     20.70 o
   6  32   4       82.60      125.42     17.34 o
   7  32   4      171.56      158.58     16.63 o
  -7  33   4       55.04       28.97     21.50 o
  -6  33   4       28.90       -3.74     20.61 o
  -5  33   4       90.17       93.39     29.93 o
  -4  33   4       88.22       96.16     24.69 o
  -3  33   4       30.01       49.31     23.97 o
  -2  33   4        8.86       -4.36     18.61 o
  -1  33   4       25.41       79.66     16.29 o
   0  33   4       38.18       67.84     17.24 o
   1  33   4      394.88      428.69     24.47 o
   2  33   4       32.27        9.57     18.20 o
   3  33   4       39.28       69.75     24.50 o
   4  33   4      637.07      633.76     31.09 o
   5  33   4       88.62      103.74     17.84 o
   6  33   4      494.98      503.70     27.60 o
  -6  34   4       95.45       91.63     34.92 o
  -5  34   4       43.63       68.59     26.46 o
  -4  34   4      308.05      309.28     33.37 o
  -3  34   4     1257.83     1087.40     42.22 o
  -2  34   4      123.82       86.93     22.05 o
  -1  34   4      248.55      218.57     25.41 o
   0  34   4      541.85      581.06     27.65 o
   1  34   4      755.78      926.23     33.64 o
   2  34   4      124.18      140.23     22.95 o
   3  34   4     1150.92     1141.90     43.62 o
   4  34   4       61.31      115.97     20.03 o
   5  34   4      347.44      308.18     25.31 o
  -5  35   4        1.39      -23.76     23.76 o
  -4  35   4       87.06       64.85     26.46 o
  -3  35   4        1.57        5.86     20.06 o
  -2  35   4        8.87      -14.97     20.16 o
  -1  35   4      349.38      415.09     29.74 o
   0  35   4       99.19      111.03     23.49 o
   1  35   4     1265.23     1312.01     40.29 o
   2  35   4       24.60       14.60     20.42 o
   3  35   4        0.62       43.98     20.50 o
   4  35   4      182.22      190.28     30.83 o
  -3  36   4       30.58       23.64     20.61 o
  -2  36   4      204.30      176.95     25.41 o
  -1  36   4      271.98      293.07     28.30 o
   0  36   4      925.35      900.51     40.32 o
   1  36   4      443.84      511.07     59.32 o
   2  36   4       21.46        8.46     20.17 o
 -15   1   5       64.25       97.27     22.45 o
 -14   1   5       36.81       49.23     15.74 o
 -13   1   5        0.52      -14.40     14.40 o
 -12   1   5     2534.38     2361.04     41.52 o
 -11   1   5       10.42       -8.30      8.78 o
 -10   1   5     2539.67     2487.42     41.66 o
  -9   1   5       97.94       62.96     11.80 o
  -8   1   5      752.72      798.30     17.33 o
  -7   1   5       13.39        9.91      5.57 o
  -6   1   5     3381.68     3916.54     57.48 o
  -5   1   5       45.98       44.16      4.59 o
  -4   1   5      297.20      240.08      9.58 o
  -3   1   5      329.78      257.72      8.56 o
  -2   1   5     1232.77     1205.66     22.64 o
  -1   1   5        3.26        6.56      2.64 o
   0   1   5     2347.41     2203.70     70.47 o
   1   1   5        2.42       -0.94      2.96 o
   2   1   5    13677.67    12122.03    785.38 o
   3   1   5        7.50        4.70      3.35 o
   4   1   5      727.49      837.56     15.43 o
   5   1   5        5.58       -4.32      4.32 o
   6   1   5       34.61       23.02      5.16 o
   7   1   5       54.68       40.05      5.97 o
   8   1   5     1283.61     1255.63     23.61 o
   9   1   5        2.56       -1.73     10.77 o
  10   1   5     2557.86     2132.81     48.92 o
  11   1   5        3.18       -8.04     12.58 o
  12   1   5      304.03      317.54     21.15 o
  13   1   5        6.49      -10.20     15.03 o
  14   1   5       45.92       74.66     20.42 o
 -15   2   5      218.97      299.41     44.90 o
 -14   2   5      101.63       74.24     16.54 o
 -13   2   5       89.93      104.35     13.10 o
 -12   2   5      711.29      663.27     20.40 o
 -11   2   5       54.11       49.75     10.10 o
 -10   2   5     2540.19     2574.21     42.84 o
  -9   2   5       89.86       43.48     13.86 o
  -8   2   5      488.18      412.64     12.91 o
  -7   2   5        0.00       -5.34      5.34 o
  -6   2   5     1807.39     1852.14     29.39 o
  -5   2   5       83.38       61.85      4.96 o
  -4   2   5      745.91      931.55     15.99 o
  -3   2   5      423.63      398.83      9.82 o
  -2   2   5     5097.99     5815.25    119.00 o
  -1   2   5     5013.42     4580.42    174.85 o
   0   2   5     1358.77     1086.38     22.68 o
   1   2   5      258.01      181.45     11.02 o
   2   2   5     1007.27      946.52     34.56 o
   3   2   5      394.45      294.83      7.86 o
   4   2   5      259.80      250.84      8.15 o
   5   2   5        0.05       -4.45      4.45 o
   6   2   5      186.58      245.35      9.01 o
   7   2   5        3.83        0.76      5.45 o
   8   2   5      517.05      484.18     16.15 o
   9   2   5       74.36       53.63      9.54 o
  10   2   5       34.04       28.56     13.29 o
  11   2   5       22.77        9.36     12.65 o
  12   2   5      114.84       93.45     16.37 o
  13   2   5       14.87        7.04     14.93 o
  14   2   5        0.75      -16.44     17.50 o
 -15   3   5      243.12      433.95     35.92 o
 -14   3   5       41.33       31.27     22.12 o
 -13   3   5      945.52      883.14     28.20 o
 -12   3   5       40.36       35.56     11.09 o
 -11   3   5    10910.10    11277.28    160.60 o
 -10   3   5      249.43      237.64     12.28 o
  -9   3   5    35696.47    37419.20    512.65 o
  -8   3   5       49.15       32.77      6.87 o
  -7   3   5    13216.57    16356.28    225.92 o
  -6   3   5       46.63       28.70      7.25 o
  -5   3   5      907.04     1459.25     23.34 o
  -4   3   5       81.39       46.10      4.12 o
  -3   3   5     1255.93     1438.33     33.09 o
  -2   3   5       21.42       15.23      5.68 o
   0   3   5       33.91       31.69      5.06 o
   1   3   5    69436.56    82169.00   1578.27 o
   2   3   5       79.08       26.11      4.46 o
   3   3   5     4025.08     4563.31     79.55 o
   4   3   5       71.79       62.95      6.32 o
   5   3   5        8.19       13.03      4.40 o
   6   3   5       63.04       60.25      5.66 o
   7   3   5     3471.96     3483.47     52.53 o
   8   3   5      232.58      198.30     11.26 o
   9   3   5       50.26       88.28     10.36 o
  10   3   5      620.50      558.76     27.02 o
  11   3   5      173.21      134.53     15.55 o
  12   3   5        4.40       -6.17     13.49 o
  13   3   5       76.08       30.64     18.64 o
  14   3   5       25.04        7.71     18.96 o
 -15   4   5       56.43       78.01     24.45 o
 -14   4   5       59.84       44.90     19.40 o
 -13   4   5        1.85       -4.54     11.04 o
 -12   4   5     2704.94     2574.24     47.90 o
 -11   4   5        0.04      -10.78     10.78 o
 -10   4   5     2302.87     2314.96     39.68 o
  -9   4   5      172.68      171.87     13.01 o
  -8   4   5      132.91      116.07      8.12 o
  -7   4   5      191.03      164.83      8.19 o
  -6   4   5      721.46      709.16     15.10 o
  -5   4   5      933.07      783.65     20.45 o
  -4   4   5     7588.12     8732.32    120.97 o
  -3   4   5      145.11      110.15      5.08 o
  -2   4   5     1829.23     2225.42     46.50 o
  -1   4   5     3688.60     3269.92    172.44 o
   0   4   5      101.16       78.89      4.33 o
   1   4   5     1539.76     1046.64     69.12 o
   2   4   5      146.22      149.34     11.26 o
   3   4   5     1570.44     1181.01     71.28 o
   4   4   5       35.53       26.17      5.54 o
   5   4   5      183.24      166.77      6.67 o
   6   4   5       18.53       23.19      4.94 o
   7   4   5      167.41      153.33      7.67 o
   8   4   5      620.33      649.48     18.65 o
   9   4   5       16.45       -5.24      8.74 o
  10   4   5      124.54       77.74     14.55 o
  11   4   5       28.47       16.82     13.49 o
  12   4   5        0.02       -6.35     13.55 o
  13   4   5       79.36       64.49     18.42 o
  14   4   5       12.32       50.89     20.42 o
 -15   5   5       12.76       13.03     41.15 o
 -14   5   5      286.27      287.95     27.29 o
 -13   5   5        1.62       -7.57     11.19 o
 -12   5   5       10.06      -12.83     14.18 o
 -11   5   5      253.72      243.28     13.83 o
 -10   5   5      209.14      199.43     11.47 o
  -9   5   5      616.28      588.21     17.00 o
  -8   5   5      836.00      830.82     18.12 o
  -7   5   5      709.76      630.44     14.78 o
  -6   5   5      583.66      641.55     14.16 o
  -5   5   5      146.43      146.12      6.47 o
  -4   5   5       43.47       31.01      5.37 o
  -3   5   5       16.59       16.60      3.25 o
  -2   5   5      235.70      247.50     17.28 o
  -1   5   5     5287.18     4892.06    137.52 o
   0   5   5     3073.56     2890.27     41.61 o
   1   5   5      371.90      313.32      7.73 o
   2   5   5     1496.50     1507.63     32.29 o
   3   5   5        5.93        2.18      4.63 o
   4   5   5      150.47       94.05      7.01 o
   5   5   5       44.66       13.78      6.08 o
   6   5   5        1.23       -3.91      3.91 o
   7   5   5        8.21        8.62      7.56 o
   8   5   5       50.67       52.45      9.07 o
   9   5   5        2.15        2.44      9.17 o
  10   5   5      902.07      691.79     35.64 o
  11   5   5        0.03        6.85     13.29 o
  12   5   5       12.06       -2.56     15.49 o
  13   5   5       83.01       68.32     19.52 o
  14   5   5       11.48       14.51     18.70 o
 -15   6   5     4358.09     4805.45    142.56 o
 -14   6   5       10.97      -18.82     19.16 o
 -13   6   5      309.18      259.97     21.50 o
 -12   6   5       61.14       38.34     10.99 o
 -11   6   5      193.57      121.97     12.08 o
 -10   6   5      487.08      440.00     18.40 o
  -9   6   5    18463.42    19147.57    265.05 o
  -8   6   5      132.19      103.60      9.12 o
  -7   6   5      484.85      298.82     10.83 o
  -6   6   5      114.40       81.09      6.25 o
  -5   6   5    16827.07    20732.13    283.55 o
  -4   6   5      267.33      209.13     17.60 o
  -3   6   5     9131.93    11127.22    153.46 o
  -2   6   5       45.81       35.21      5.38 o
   0   6   5      825.98      615.76     24.40 o
   1   6   5    56185.42    66076.11    979.82 o
   2   6   5      468.97      415.99     16.02 o
   3   6   5      868.96      932.95     18.85 o
   4   6   5       93.56       73.15      7.31 o
   5   6   5     6425.41     7420.64    116.62 o
   6   6   5       85.88       88.20     15.74 o
   7   6   5     7958.64     8914.28    140.59 o
   8   6   5       12.58       -0.69      8.84 o
   9   6   5     1491.09     1297.19     29.19 o
  10   6   5       48.70       39.91     11.67 o
  11   6   5      261.44      154.58     16.74 o
  12   6   5        8.84        0.33     16.04 o
  13   6   5      184.51      135.48     21.00 o
  14   6   5       25.12       29.76     19.52 o
 -15   7   5       79.81       61.23     25.31 o
 -14   7   5        2.49      -18.46     18.46 o
 -13   7   5        9.37       -4.11     15.19 o
 -12   7   5      407.63      335.15     18.53 o
 -11   7   5        0.34       10.18      9.43 o
 -10   7   5     2550.28     2567.29     46.70 o
  -9   7   5      101.24       91.50      9.86 o
  -8   7   5     5523.78     5881.17     85.70 o
  -7   7   5       61.65       51.35      6.25 o
  -6   7   5     3813.49     4113.29     60.22 o
  -5   7   5        8.99        9.12      4.78 o
  -4   7   5        0.36       18.97      4.25 o
  -3   7   5      217.86      221.64      7.94 o
  -2   7   5     2760.81     2900.41     60.75 o
  -1   7   5    17796.24    16325.86    484.10 o
   0   7   5     6414.54     6919.82    160.87 o
   1   7   5     2244.15     2068.13     33.90 o
   2   7   5     1110.94     1382.87     23.54 o
   3   7   5       10.85       20.47      5.93 o
   4   7   5     1168.61     1154.41     22.64 o
   5   7   5       89.77       82.04      7.56 o
   6   7   5      522.90      483.01     29.67 o
   7   7   5       11.62        9.89      7.65 o
   8   7   5      450.85      458.00     16.76 o
   9   7   5      244.96      242.47     13.91 o
  10   7   5      192.53      135.02     12.92 o
  11   7   5       28.16       11.04     15.03 o
  12   7   5       27.48       19.25     16.80 o
  13   7   5        7.65        1.29     17.79 o
  14   7   5      570.54      642.19     41.46 o
 -15   8   5        8.00       -0.53     23.03 o
 -14   8   5      306.41      288.16     29.06 o
 -13   8   5       21.30       19.09     16.04 o
 -12   8   5     1239.61     1248.10     33.66 o
 -11   8   5        1.52      -10.89     10.89 o
 -10   8   5       42.60       29.38     10.89 o
  -9   8   5       51.78       43.26     15.63 o
  -8   8   5     3001.94     3148.99     49.02 o
  -7   8   5       44.70       39.22      6.02 o
  -6   8   5     2345.55     2577.68     39.88 o
  -5   8   5      214.75      216.76     11.90 o
  -4   8   5     2217.85     2351.95     35.85 o
  -3   8   5        0.73        7.16      3.29 o
  -2   8   5      629.59      619.72     30.27 o
  -1   8   5     2774.75     2707.60     42.74 o
   0   8   5      282.03      271.48      9.42 o
   1   8   5      633.02      566.07     11.59 o
   2   8   5      244.23      301.72      8.15 o
   3   8   5      238.51      187.14      8.35 o
   4   8   5        0.49        2.84      5.17 o
   5   8   5       90.19       86.20      7.45 o
   6   8   5      239.72      250.51     11.79 o
   7   8   5        0.20       10.64      8.03 o
   8   8   5      100.56      108.68     11.28 o
   9   8   5       63.03       55.94     10.98 o
  10   8   5      192.26      169.22     13.67 o
  11   8   5        3.30       -9.13     15.67 o
  12   8   5       20.33       62.59     17.79 o
  13   8   5        2.91       18.71     17.50 o
  14   8   5      161.81      157.58     22.72 o
 -15   9   5      366.35      316.29     46.14 o
 -14   9   5        3.80      -35.83     37.41 o
 -13   9   5      476.21      516.44     28.02 o
 -12   9   5        5.14      -12.80     15.03 o
 -11   9   5      143.88      146.69     11.98 o
 -10   9   5      182.58      173.61     12.53 o
  -9   9   5     7448.46     7805.54    122.58 o
  -8   9   5        8.72       -6.88      6.88 o
  -7   9   5       77.85       38.64      6.08 o
  -6   9   5      940.39      893.84     35.51 o
  -5   9   5      363.75      283.22      9.30 o
  -4   9   5      341.02      360.28     15.99 o
  -3   9   5     1973.45     3012.14     44.14 o
  -2   9   5       33.73       35.89     10.81 o
  -1   9   5    93304.62   114625.81   1695.76 o
   0   9   5      333.98      289.20     14.11 o
   1   9   5      815.32     1100.59     21.10 o
   2   9   5      222.23      181.42      8.83 o
   3   9   5     5921.67     6514.64     91.95 o
   4   9   5        4.52       -3.62      3.62 o
   5   9   5       35.83      119.48      8.23 o
   6   9   5     1424.81     1288.57     27.29 o
   7   9   5    20123.69    20759.97    319.13 o
   8   9   5      339.94      298.93     14.56 o
   9   9   5      946.18      937.90     24.34 o
  10   9   5        1.03      -12.38     15.12 o
  11   9   5     1174.46     1127.37     39.24 o
  12   9   5        3.02        9.62     16.55 o
  13   9   5     2560.98     3107.42     81.06 o
  14   9   5      150.06      201.46     25.09 o
 -15  10   5       39.28       67.37     20.68 o
 -14  10   5        0.04      -17.96     17.96 o
 -13  10   5        0.66      -14.65     16.04 o
 -12  10   5      922.14      759.74     34.45 o
 -11  10   5        1.23       -9.20     10.05 o
 -10  10   5      715.57      689.28     25.35 o
  -9  10   5      160.24      146.73     15.42 o
  -8  10   5      365.97      423.49     15.19 o
  -7  10   5      168.32      152.99      8.45 o
  -6  10   5      372.09      458.14     16.92 o
  -5  10   5       81.72       74.79      5.58 o
  -4  10   5      238.62      265.05     11.34 o
  -3  10   5      161.41      162.14      8.00 o
  -2  10   5      122.66      121.38      5.70 o
  -1  10   5     1327.57     1464.81     23.70 o
   0  10   5     4327.51     4806.29     68.53 o
   1  10   5        7.03        3.26      4.67 o
   2  10   5     1702.13     2028.10     50.98 o
   3  10   5       21.45       23.41      4.49 o
   4  10   5      356.37      406.94     10.43 o
   5  10   5     1204.32     1017.02     18.67 o
   6  10   5       15.97       25.48      7.48 o
   7  10   5      213.33      225.16     15.17 o
   8  10   5     1035.68     1014.81     25.30 o
   9  10   5       80.62       71.86     12.87 o
  10  10   5      120.49       96.78     14.93 o
  11  10   5        1.18        3.86     23.19 o
  12  10   5      276.24      324.88     25.11 o
  13  10   5       68.36      103.62     21.48 o
  14  10   5      358.59      379.41     30.09 o
 -15  11   5       81.61       73.36     20.85 o
 -14  11   5        2.54       -6.24     26.19 o
 -13  11   5        0.10        2.29     19.35 o
 -12  11   5       75.77       41.93     16.32 o
 -11  11   5       12.94        4.66     11.19 o
 -10  11   5      565.38      579.20     19.69 o
  -9  11   5       15.95       -2.64      9.96 o
  -8  11   5       32.66       17.68      8.13 o
  -7  11   5       34.35       18.06      7.32 o
  -6  11   5        1.08        8.33      5.39 o
  -5  11   5        8.24        3.32      4.64 o
  -4  11   5       44.77       46.16      6.11 o
  -3  11   5       45.14       23.76      4.28 o
  -2  11   5       17.83       25.74      4.83 o
  -1  11   5      468.46      471.47     14.69 o
   0  11   5      723.85      685.61     13.89 o
   1  11   5       27.04       17.75      5.44 o
   2  11   5     2055.79     2089.93     34.05 o
   3  11   5       73.83       74.52      5.49 o
   4  11   5      924.90      937.04     17.78 o
   5  11   5      197.02      220.53     11.31 o
   6  11   5      745.93      823.24     20.64 o
   7  11   5       15.07        9.35     10.29 o
   8  11   5       86.14       52.62     11.18 o
   9  11   5      200.47      236.91     17.13 o
  10  11   5        5.86      -12.38     12.38 o
  11  11   5        9.20      -10.59     16.38 o
  12  11   5        0.14       -1.91     16.55 o
  13  11   5        8.61       27.27     18.98 o
  14  11   5       90.65       91.99     21.77 o
 -14  12   5        6.11      -19.77     19.77 o
 -13  12   5       18.91       45.84     17.79 o
 -12  12   5      332.85      309.97     23.65 o
 -11  12   5      234.39      279.16     22.19 o
 -10  12   5       98.05       83.38     11.01 o
  -9  12   5     1210.32     1271.71     36.13 o
  -8  12   5      244.80      195.83     11.38 o
  -7  12   5     6216.97     6759.24    106.18 o
  -6  12   5      462.34      475.81     22.89 o
  -5  12   5      144.63      151.37     13.14 o
  -4  12   5       47.17       20.61      5.98 o
  -3  12   5     4532.96     5230.96     81.64 o
  -2  12   5      235.38      190.54      7.56 o
  -1  12   5     9442.38    12435.33    189.56 o
   0  12   5      547.27      500.87     11.85 o
   1  12   5    32063.73    38139.58    538.49 o
   2  12   5       47.56       57.62      6.40 o
   3  12   5     4111.65     4911.34     71.01 o
   4  12   5       49.12       43.85      5.10 o
   5  12   5     2768.19     2814.80     43.06 o
   6  12   5      235.39      188.10     10.68 o
   7  12   5      977.88     1140.30     31.63 o
   8  12   5      257.23      223.64     16.37 o
   9  12   5     9939.83     9771.96    174.36 o
  10  12   5       43.79       39.31     13.65 o
  11  12   5      622.80      608.89     25.95 o
  12  12   5      140.13      176.60     22.19 o
  13  12   5        4.65       -8.31     17.05 o
  14  12   5      524.10      561.37     34.33 o
 -14  13   5        6.56        2.79     21.99 o
 -13  13   5        5.53        8.17     17.16 o
 -12  13   5     2334.21     2341.43     62.58 o
 -11  13   5        5.08       -5.58     15.73 o
 -10  13   5        7.89        1.85     11.19 o
  -9  13   5      285.42      226.81     20.47 o
  -8  13   5      654.80      748.23     24.19 o
  -7  13   5      420.86      419.08     15.47 o
  -6  13   5       87.87       67.37      7.73 o
  -5  13   5      120.61      119.89      8.13 o
  -4  13   5      196.38      255.46     12.54 o
  -3  13   5     1214.26     1081.25     23.32 o
  -2  13   5      178.13      123.17      6.67 o
  -1  13   5     1605.77     1439.13     26.21 o
   0  13   5       25.98       -1.74      5.88 o
   1  13   5       16.93       26.77      6.58 o
   2  13   5      383.12      365.11     12.04 o
   3  13   5      191.42      180.16     12.54 o
   4  13   5     2864.02     2905.68     50.31 o
   5  13   5       16.67       10.38      5.18 o
   6  13   5     1827.03     1768.26     34.52 o
   7  13   5      709.03      743.03     34.56 o
   8  13   5      676.80      583.60     43.92 o
   9  13   5       80.79       80.86     14.93 o
  10  13   5      293.15      283.31     19.58 o
  11  13   5       30.83       50.29     15.29 o
  12  13   5      376.13      413.24     28.93 o
  13  13   5       92.98      117.04     22.97 o
 -14  14   5       13.38        3.33     20.94 o
 -13  14   5       14.90       15.36     17.50 o
 -12  14   5        0.19       19.60     27.55 o
 -11  14   5      241.17      198.44     20.73 o
 -10  14   5       55.76       61.58     12.75 o
  -9  14   5       14.04       -0.02     13.72 o
  -8  14   5      144.19      129.28     10.92 o
  -7  14   5       33.17       51.22      9.13 o
  -6  14   5        0.00       -0.06      6.59 o
  -5  14   5        2.99       -0.08      6.26 o
  -4  14   5      181.98      192.59      9.50 o
  -3  14   5        0.04       -3.21      4.51 o
  -2  14   5      127.85      127.14      6.87 o
  -1  14   5        3.34        5.27      5.11 o
   0  14   5       92.33       54.68      8.55 o
   1  14   5      144.99      138.36      7.95 o
   2  14   5      346.70      374.15     11.59 o
   3  14   5       17.46       12.99      5.56 o
   4  14   5       10.48        6.70      5.60 o
   5  14   5       30.96       32.96      7.65 o
   6  14   5      153.55      132.66     13.16 o
   7  14   5     2405.84     2378.84     51.53 o
   8  14   5      127.97      112.15     20.88 o
   9  14   5     1092.72     1033.39     32.07 o
  10  14   5      150.69      147.95     17.04 o
  11  14   5        4.11       -7.20     13.05 o
  12  14   5        6.19       -7.10     16.96 o
  13  14   5      147.05      200.02     24.56 o
 -14  15   5       24.99       10.29     20.94 o
 -13  15   5       55.26       34.72     30.03 o
 -12  15   5      393.58      449.59     29.54 o
 -11  15   5      653.99      612.70     29.42 o
 -10  15   5        9.91        1.01     11.36 o
  -9  15   5       51.89       34.82     23.79 o
  -8  15   5       48.19       49.74     10.71 o
  -7  15   5      133.62      152.84     10.82 o
  -6  15   5        8.35        3.02      7.24 o
  -5  15   5      166.13       98.91      8.47 o
  -4  15   5      271.00      254.43     14.22 o
  -3  15   5     1653.81     1769.96     29.13 o
  -2  15   5        5.24       12.39      5.49 o
  -1  15   5      755.43      923.38     22.31 o
   0  15   5        4.13       11.22      5.71 o
   1  15   5        6.77        1.87      5.71 o
   2  15   5      360.85      340.79     11.59 o
   3  15   5     3972.56     4973.20     84.22 o
   4  15   5      408.48      378.22     12.14 o
   5  15   5        2.75       27.72      7.89 o
   6  15   5        2.86        3.80     10.04 o
   7  15   5    98383.13   104007.28   1745.38 o
   8  15   5      579.35      532.26     24.12 o
   9  15   5     3724.04     3800.33     76.69 o
  10  15   5       32.18       33.25     13.79 o
  11  15   5       34.78       37.56     14.75 o
  12  15   5        1.86        0.67     17.64 o
  13  15   5     4941.00     5867.16    137.62 o
 -14  16   5      546.77      503.73     37.89 o
 -13  16   5       86.27       22.97     18.28 o
 -12  16   5     2771.78     2758.79     72.01 o
 -11  16   5       26.95        7.84     16.28 o
 -10  16   5      143.82      170.22     19.54 o
  -9  16   5      973.33      881.28     27.16 o
  -8  16   5       19.61       12.04     12.18 o
  -7  16   5       12.05        1.75      8.06 o
  -6  16   5      490.12      509.13     15.93 o
  -5  16   5      273.17      231.53     15.17 o
  -4  16   5      858.07     1158.79     24.31 o
  -3  16   5     1280.27     1194.20     26.14 o
  -2  16   5       36.33       13.73      7.06 o
  -1  16   5     1804.52     1738.54     29.30 o
   0  16   5     2433.41     2803.12     43.19 o
   1  16   5        0.93       -4.38      6.23 o
   2  16   5     4333.08     5156.21     75.47 o
   3  16   5      170.17      143.11      8.53 o
   4  16   5      848.53      810.30     17.83 o
   5  16   5       61.57       43.68     10.62 o
   6  16   5     2299.15     2277.81     49.36 o
   7  16   5      777.03      956.95     30.26 o
   8  16   5     1262.02     1231.46     34.59 o
   9  16   5       17.83        7.97     13.49 o
  10  16   5      130.86      135.82     17.13 o
  11  16   5       54.67       53.71     15.86 o
  12  16   5       78.66       63.91     19.75 o
  13  16   5       28.23       84.43     20.83 o
 -14  17   5       35.18       26.34     21.99 o
 -13  17   5        0.28       -8.18     19.26 o
 -12  17   5      905.94      854.82     36.53 o
 -11  17   5       49.86       49.24     17.16 o
 -10  17   5      281.19      266.31     22.47 o
  -9  17   5       15.16        5.65     12.24 o
  -8  17   5      299.85      247.36     17.28 o
  -7  17   5       34.71       41.81      9.80 o
  -6  17   5      121.57       98.71      9.11 o
  -5  17   5        8.87        7.23      7.41 o
  -4  17   5      101.40      117.58      8.15 o
  -3  17   5      132.96      139.99      9.27 o
  -2  17   5      128.07      105.48      8.76 o
  -1  17   5      649.42      638.58     14.98 o
   0  17   5      721.19      671.00     15.76 o
   1  17   5     1867.26     1904.97     31.83 o
   2  17   5     4309.26     4761.53     70.24 o
   3  17   5       61.11       53.89      7.21 o
   4  17   5      445.88      459.84     15.93 o
   5  17   5      236.73      240.53     15.49 o
   6  17   5      507.04      521.62     22.64 o
   7  17   5      253.93      290.20     18.73 o
   8  17   5      111.14       85.42     19.44 o
   9  17   5      157.74      150.85     17.28 o
  10  17   5        0.10       -5.43     14.40 o
  11  17   5        2.02      -13.66     13.66 o
  12  17   5        0.51       -5.99     15.45 o
  13  17   5       76.33       75.38     20.68 o
 -13  18   5      126.90       73.58     27.34 o
 -12  18   5        0.12       34.30     18.96 o
 -11  18   5     1084.86     1030.69     39.44 o
 -10  18   5       14.65        1.97     15.74 o
  -9  18   5        0.24        9.48     12.89 o
  -8  18   5      682.78      599.43     23.25 o
  -7  18   5     1761.08     1612.22     32.80 o
  -6  18   5       47.20       80.48     13.17 o
  -5  18   5      273.55      265.37     12.27 o
  -4  18   5       64.35       68.41     16.07 o
  -3  18   5      100.01       84.67     10.77 o
  -2  18   5      871.62      818.83     20.18 o
  -1  18   5     1442.06     1205.95     22.66 o
   0  18   5       61.90       55.61      7.27 o
   1  18   5     5259.57     6448.79     93.09 o
   2  18   5      115.24      119.58      8.41 o
   3  18   5     1924.27     2258.00     37.01 o
   4  18   5       13.36       18.57      8.01 o
   5  18   5     5481.34     6091.47    112.32 o
   6  18   5      363.10      321.79     18.53 o
   7  18   5    14926.29    15228.20    266.52 o
   8  18   5     1836.39     1685.75     43.15 o
   9  18   5     2529.21     2408.12     54.73 o
  10  18   5      210.14      214.95     19.39 o
  11  18   5      133.63      122.38     17.82 o
  12  18   5        0.81      -11.39     15.91 o
 -13  19   5       25.78       14.59     19.42 o
 -12  19   5      896.73      772.28     36.53 o
 -11  19   5      270.25      259.70     24.25 o
 -10  19   5     1696.69     1612.65     49.89 o
  -9  19   5      718.77      698.76     26.17 o
  -8  19   5      527.69      566.13     22.58 o
  -7  19   5        0.69        9.95     10.97 o
  -6  19   5      373.36      421.03     15.31 o
  -5  19   5      182.71      169.16     11.68 o
  -4  19   5       46.47       20.46      6.59 o
  -3  19   5        7.32        4.72      9.86 o
  -2  19   5      341.33      502.76     16.85 o
  -1  19   5       78.65       55.24      8.03 o
   0  19   5        7.51        8.52      6.25 o
   1  19   5        6.70       17.48      6.85 o
   2  19   5        1.19       12.49      6.98 o
   3  19   5        0.08        4.88      8.03 o
   4  19   5      293.22      286.95     13.55 o
   5  19   5       65.25       49.93     15.84 o
   6  19   5       87.24       69.37     13.29 o
   7  19   5      234.00      269.31     21.24 o
   8  19   5        4.27      -13.54     16.92 o
   9  19   5      158.02      160.89     18.00 o
  10  19   5       15.40        2.00     14.59 o
  11  19   5        4.75      -11.34     15.60 o
  12  19   5       23.33        7.82     17.19 o
 -13  20   5       42.71       25.35     20.73 o
 -12  20   5       78.62      137.08     27.66 o
 -11  20   5      136.37      109.41     21.00 o
 -10  20   5      277.00      306.43     25.11 o
  -9  20   5      660.32      654.27     31.56 o
  -8  20   5     1082.50      912.41     28.31 o
  -7  20   5      240.81      200.26     15.92 o
  -6  20   5       57.97       50.21     11.32 o
  -5  20   5      123.71      131.18      9.54 o
  -4  20   5       18.39       33.31      7.17 o
  -3  20   5      577.75      575.78     18.88 o
  -2  20   5       58.02       94.01     10.16 o
  -1  20   5      158.83      200.92     10.58 o
   0  20   5      840.69      897.29     19.51 o
   1  20   5       18.27       11.71      7.42 o
   2  20   5      972.85     1093.98     22.30 o
   3  20   5      134.27      112.50     10.10 o
   4  20   5      111.00      110.25     10.64 o
   5  20   5     1438.04     1447.29     36.74 o
   6  20   5      173.75      176.79     16.37 o
   7  20   5       31.76       56.15     29.88 o
   8  20   5      622.66      588.11     26.29 o
   9  20   5        6.89       21.41     14.65 o
  10  20   5        9.36       19.22     15.03 o
  11  20   5        7.32       -8.97     14.96 o
  12  20   5      255.86      259.15     22.25 o
 -13  21   5        2.01       -9.28     19.52 o
 -12  21   5        0.10        2.78     19.62 o
 -11  21   5      298.42      327.51     26.57 o
 -10  21   5      291.54      299.73     29.49 o
  -9  21   5      931.58      853.08     51.13 o
  -8  21   5       53.19       61.28     35.59 o
  -7  21   5       88.66       43.33     12.38 o
  -6  21   5        8.43        1.41      6.09 o
  -5  21   5       75.95       85.73     10.32 o
  -4  21   5      534.96      525.86     20.21 o
  -3  21   5     4323.88     4317.05     72.51 o
  -2  21   5      587.94      497.28     17.73 o
  -1  21   5    11106.40    11403.27    175.71 o
   0  21   5      195.05      198.39     10.33 o
   1  21   5      166.94      176.54     10.28 o
   2  21   5       14.98       29.48      8.89 o
   3  21   5      109.15      141.79     13.01 o
   4  21   5       29.17       21.89      9.38 o
   5  21   5     3495.37     3201.60     65.67 o
   6  21   5      320.89      256.64     18.53 o
   7  21   5     5096.47     4932.00     96.03 o
   8  21   5       17.98        0.05     14.14 o
   9  21   5        0.03      -14.17     14.17 o
  10  21   5        5.89       -8.12     15.12 o
  11  21   5       77.93       86.58     17.83 o
  12  21   5      193.74      207.76     21.83 o
 -12  22   5      822.45      827.18     38.59 o
 -11  22   5       28.28       28.80     18.70 o
 -10  22   5       37.41       14.59     24.02 o
  -9  22   5      465.50      428.53     27.78 o
  -8  22   5     1219.72     1057.52     31.04 o
  -7  22   5      154.04      127.63     15.09 o
  -6  22   5     1741.49     1588.72     33.41 o
  -5  22   5       15.04       -3.57      6.12 o
  -4  22   5       65.57       63.81     13.74 o
  -3  22   5       88.52      108.29     11.49 o
  -2  22   5      566.10      678.29     22.96 o
  -1  22   5      199.59      243.70     21.16 o
   0  22   5     1593.52     1585.95     29.18 o
   1  22   5       22.72       26.18      8.08 o
   2  22   5     5756.50     6132.10     98.99 o
   3  22   5       20.81       -0.28      8.50 o
   4  22   5      292.03      244.04     13.72 o
   5  22   5      129.91      108.96     14.89 o
   6  22   5      392.43      376.21     21.15 o
   7  22   5      117.36      103.44     21.24 o
   8  22   5       21.27       16.88     14.59 o
   9  22   5      117.23       83.91     19.08 o
  10  22   5      123.47      147.28     19.39 o
  11  22   5       15.92        6.02     16.86 o
 -12  23   5      363.58      323.95     28.62 o
 -11  23   5      212.43      180.84     22.79 o
 -10  23   5      540.46      561.42     38.27 o
  -9  23   5      825.35      810.91     35.84 o
  -8  23   5       20.37       14.04     13.68 o
  -7  23   5        9.45       21.61     13.63 o
  -6  23   5       79.05       59.27     12.94 o
  -5  23   5      118.99       93.48      9.97 o
  -4  23   5     1920.34     1870.77     50.79 o
  -3  23   5      235.92      220.16     14.26 o
  -2  23   5     3538.85     3632.44     63.23 o
  -1  23   5      254.39      455.30     52.56 o
   0  23   5       16.26       28.02      9.48 o
   1  23   5       11.65       -3.29      9.90 o
   2  23   5       15.35       73.97     13.39 o
   3  23   5       22.18       12.28      9.60 o
   4  23   5       86.39       65.08     12.98 o
   5  23   5       25.84        9.34     12.38 o
   6  23   5      282.29      282.27     19.80 o
   7  23   5       17.14       30.69     19.22 o
   8  23   5      105.31      100.77     16.56 o
   9  23   5        2.16      -14.48     14.48 o
  10  23   5       59.04       38.28     19.55 o
  11  23   5       76.56       77.22     17.97 o
 -12  24   5       76.68       90.41     23.11 o
 -11  24   5      712.75      665.53     35.94 o
 -10  24   5        8.69       -2.34     21.79 o
  -9  24   5     1771.02     1635.68     51.94 o
  -8  24   5       28.16       33.85     35.53 o
  -7  24   5     1860.05     1696.22     42.25 o
  -6  24   5        0.14        4.19     12.34 o
  -5  24   5       17.57       25.98      8.33 o
  -4  24   5       35.66       22.21     12.15 o
  -3  24   5      226.21      206.59     14.09 o
  -2  24   5      179.73      231.84     14.65 o
  -1  24   5    15140.06    16213.14    247.79 o
   0  24   5       61.08       44.84     12.03 o
   1  24   5      405.72      463.91     17.15 o
   2  24   5      124.91      127.45     11.78 o
   3  24   5       25.09       22.26     10.16 o
   4  24   5       46.42       22.00     12.03 o
   5  24   5     1438.45     1444.04     37.96 o
   6  24   5        4.12        6.11     16.92 o
   7  24   5      118.99      133.55     17.68 o
   8  24   5       81.35       64.42     18.36 o
   9  24   5      142.77      179.69     19.72 o
  10  24   5       39.89       39.39     16.54 o
  11  24   5       58.56      107.37     18.75 o
 -11  25   5      114.60      124.40     23.71 o
 -10  25   5      199.57      220.99     25.11 o
  -9  25   5      115.95      105.49     30.16 o
  -8  25   5      252.89      239.72     39.45 o
  -7  25   5      154.68      127.92     16.41 o
  -6  25   5      856.79      738.60     26.09 o
  -5  25   5       38.27       22.73     12.58 o
  -4  25   5     1940.87     1905.05     44.77 o
  -3  25   5        0.29        8.15     11.02 o
  -2  25   5     1753.79     1851.89     38.75 o
  -1  25   5      193.74      244.43     32.42 o
   0  25   5     1233.85     1208.24     36.89 o
   1  25   5      693.54      677.38     23.65 o
   2  25   5     1670.48     1768.55     36.26 o
   3  25   5      133.56      112.06     11.82 o
   4  25   5       77.18       61.24     13.29 o
   5  25   5        4.42       -1.93     12.58 o
   6  25   5     4856.19     4627.28     91.50 o
   7  25   5        8.78       14.73     14.58 o
   8  25   5      690.69      706.83     29.45 o
   9  25   5      359.06      355.61     23.77 o
  10  25   5       17.18       13.15     15.55 o
 -11  26   5      136.30      145.26     24.25 o
 -10  26   5       17.88        6.10     19.52 o
  -9  26   5      144.92      104.98     22.19 o
  -8  26   5     1031.81      971.93     38.86 o
  -7  26   5       21.25       13.91     14.48 o
  -6  26   5      193.75      197.03     17.66 o
  -5  26   5      366.71      344.70     19.92 o
  -4  26   5      106.44      109.63     17.50 o
  -3  26   5       49.44       41.65     11.88 o
  -2  26   5      140.99      147.27     13.74 o
  -1  26   5     1023.82     1164.42     38.45 o
   0  26   5       33.56       32.35     18.72 o
   1  26   5       28.29       43.32     11.80 o
   2  26   5       79.28       95.40     11.51 o
   3  26   5      952.96      903.59     24.91 o
   4  26   5      785.73      631.77     24.90 o
   5  26   5       15.79       -4.65     12.87 o
   6  26   5        0.62       15.87     13.85 o
   7  26   5      362.77      316.78     21.69 o
   8  26   5       60.12       89.82     17.66 o
   9  26   5       62.71       47.89     16.82 o
  10  26   5      520.79      625.36     29.47 o
 -10  27   5      393.49      376.54     30.31 o
  -9  27   5     3240.69     3377.55    125.31 o
  -8  27   5      309.07      293.35     26.02 o
  -7  27   5      746.02      594.04     26.56 o
  -6  27   5        0.62       -4.35     13.05 o
  -5  27   5        8.27       -0.43     12.65 o
  -4  27   5       20.73       10.38     15.31 o
  -3  27   5      120.09      124.81     13.76 o
  -2  27   5      475.51      581.05     31.19 o
  -1  27   5    10656.95    10875.81    188.76 o
   0  27   5      107.27      146.73     15.55 o
   1  27   5     1023.43     1035.77     30.50 o
   2  27   5      112.07      123.87     13.91 o
   3  27   5       21.96       14.46     12.15 o
   4  27   5      470.62      411.93     22.00 o
   5  27   5      151.50      163.23     16.72 o
   6  27   5        2.50       21.02     13.85 o
   7  27   5      105.10      100.10     16.84 o
   8  27   5        0.00       15.83     16.56 o
   9  27   5      122.99      147.63     19.23 o
 -10  28   5      152.36      151.80     24.77 o
  -9  28   5      309.88      334.36     29.24 o
  -8  28   5      201.73      270.48     26.88 o
  -7  28   5       13.43      -17.28     18.42 o
  -6  28   5      108.82       81.22     15.60 o
  -5  28   5       29.53       22.81     13.49 o
  -4  28   5      837.21      846.89     35.02 o
  -3  28   5      171.98      198.56     18.05 o
  -2  28   5     4435.83     4610.56     88.35 o
  -1  28   5      462.07      763.84     28.00 o
   0  28   5     2394.57     2499.19     54.20 o
   1  28   5        3.86       31.99     26.94 o
   2  28   5      481.96      459.88     21.39 o
   3  28   5       72.62       58.33     15.31 o
   4  28   5       22.09       15.01     12.61 o
   5  28   5      128.10       97.83     16.38 o
   6  28   5      228.88      257.20     20.00 o
   7  28   5       64.67       59.43     16.54 o
   8  28   5        3.18        9.47     20.37 o
   9  28   5        7.99       15.60     15.58 o
  -9  29   5        0.00        9.28     21.87 o
  -8  29   5       99.62      108.98     23.11 o
  -7  29   5        8.95       -6.33     18.28 o
  -6  29   5      115.58       86.36     16.97 o
  -5  29   5       39.39       44.44     21.24 o
  -4  29   5       27.87       19.12     17.28 o
  -3  29   5      533.19      503.43     24.29 o
  -2  29   5      858.60      983.34     34.38 o
  -1  29   5      670.17      709.50     27.48 o
   0  29   5      329.15      336.05     19.84 o
   1  29   5      620.61      720.78     30.17 o
   2  29   5      267.65      269.08     18.31 o
   3  29   5       16.00        1.66     13.91 o
   4  29   5     1252.11     1203.41     35.15 o
   5  29   5      113.08      126.60     16.66 o
   6  29   5      411.57      338.14     22.37 o
   7  29   5       87.95      107.24     18.00 o
   8  29   5       31.86       35.42     15.66 o
  -9  30   5      339.23      275.14     28.93 o
  -8  30   5       37.81       82.88     22.68 o
  -7  30   5       63.58       44.78     23.54 o
  -6  30   5       88.13       69.22     21.24 o
  -5  30   5        5.86        8.47     14.33 o
  -4  30   5       39.87        4.99     17.28 o
  -3  30   5       19.79       29.86     16.76 o
  -2  30   5      458.19      481.89     48.68 o
  -1  30   5       36.10       55.20     15.65 o
   0  30   5      316.01      286.05     20.08 o
   1  30   5     1730.89     1820.02     44.77 o
   2  30   5      393.36      421.41     22.07 o
   3  30   5      176.20      184.70     22.96 o
   4  30   5      607.52      694.58     30.77 o
   5  30   5       64.94       90.02     14.34 o
   6  30   5       60.43       69.81     15.39 o
   7  30   5      273.24      318.09     22.68 o
   8  30   5       43.58       50.98     22.68 o
  -8  31   5     1120.69     1090.14     80.58 o
  -7  31   5        6.10        1.87     19.26 o
  -6  31   5       59.55       32.55     15.97 o
  -5  31   5       15.15        7.64     14.14 o
  -4  31   5       15.42      -18.11     20.22 o
  -3  31   5        3.08       -0.07     16.28 o
  -2  31   5      109.08       71.28     19.05 o
  -1  31   5        4.68       23.37     14.38 o
   0  31   5      142.37      237.63     19.90 o
   1  31   5        6.38       32.88     16.79 o
   2  31   5      547.31      549.24     35.14 o
   3  31   5       55.99       57.15     17.50 o
   4  31   5      245.45      210.62     20.47 o
   5  31   5       69.63       72.31     14.22 o
   6  31   5      169.10      143.59     17.06 o
   7  31   5        0.21       13.76     13.64 o
  -7  32   5       58.60       65.38     22.95 o
  -6  32   5        3.14      -18.96     18.96 o
  -5  32   5       43.40       51.16     15.97 o
  -4  32   5       44.32       27.44     21.16 o
  -3  32   5       27.52       16.79     19.17 o
  -2  32   5       59.49       31.51     25.65 o
  -1  32   5       18.35       22.75     19.17 o
   0  32   5      184.08      220.51     19.79 o
   1  32   5      345.03      396.08     22.94 o
   2  32   5      154.92      197.91     26.95 o
   3  32   5      143.89      143.12     19.75 o
   4  32   5       10.12       37.36     19.41 o
   5  32   5       49.98       33.01     12.91 o
   6  32   5      174.13      167.93     19.13 o
   7  32   5       14.16       12.97     10.89 o
  -7  33   5     1949.61     1852.10     59.34 o
  -6  33   5      184.91      161.54     24.40 o
  -5  33   5       17.89       22.73     18.35 o
  -4  33   5        0.52      -18.76     21.99 o
  -3  33   5      846.23      729.71     35.45 o
  -2  33   5       59.83       69.39     27.53 o
  -1  33   5     1442.76     1332.31     45.02 o
   0  33   5       14.11       51.91     16.19 o
   1  33   5      704.09      652.63     28.48 o
   2  33   5        5.88       -1.04     18.57 o
   3  33   5      184.06      167.20     28.05 o
   4  33   5      125.65      126.81     18.09 o
   5  33   5       80.13       86.25     24.35 o
   6  33   5        5.90       48.67     21.47 o
  -6  34   5        0.05      -23.70     24.69 o
  -5  34   5        2.43        1.87     18.69 o
  -4  34   5       22.28       39.80     19.42 o
  -3  34   5      319.80      309.15     27.28 o
  -2  34   5     1454.73     1354.46     47.03 o
  -1  34   5        7.17       45.52     21.31 o
   0  34   5      926.18      975.07     41.26 o
   1  34   5       83.92       91.77     19.82 o
   2  34   5      411.07      397.92     29.59 o
   3  34   5        0.30       14.97     22.93 o
   4  34   5      389.60      321.68     45.84 o
   5  34   5       22.12       26.39     13.18 o
  -5  35   5      166.71      212.45     30.83 o
  -4  35   5      146.92      144.19     23.40 o
  -3  35   5       43.71       48.45     22.05 o
  -2  35   5      152.28      180.74     24.93 o
  -1  35   5      360.84      427.96     30.70 o
   0  35   5     1026.25     1086.94     43.57 o
   1  35   5      205.41      192.56     33.67 o
   2  35   5      440.52      358.90     28.25 o
   3  35   5      319.76      263.03     26.22 o
   4  35   5       57.34       41.24     26.28 o
  -3  36   5       21.33       45.19     21.09 o
  -2  36   5      142.28      135.16     24.40 o
  -1  36   5     1273.73     1213.82     47.03 o
   0  36   5        3.90       20.59     22.05 o
   1  36   5       64.96       49.32     27.29 o
   2  36   5       18.32       22.06     19.82 o
 -14   0   6      803.67      975.24     57.37 o
 -13   0   6       27.68       21.84     14.57 o
 -12   0   6     7126.55     7543.63    157.25 o
 -11   0   6       46.96        3.98     15.05 o
 -10   0   6    37196.53    38736.88    750.56 o
  -9   0   6      290.49      264.08     20.65 o
  -8   0   6       12.62       47.11      9.57 o
  -7   0   6       14.25        2.49      8.23 o
  -6   0   6     2901.93     3394.98     71.16 o
  -5   0   6        5.69        5.20      5.40 o
  -4   0   6     1387.44     2030.29     43.57 o
  -3   0   6      356.18      202.95     30.94 o
  -2   0   6   191353.56   218249.58   5077.86 o
  -1   0   6       72.93       17.59     10.55 o
   0   0   6    13778.47    16223.01    312.89 o
   1   0   6       58.69       35.62      5.13 o
   2   0   6      489.29      417.35     19.95 o
   3   0   6       61.38       50.86      7.87 o
   4   0   6   193762.05   236277.94  13067.93 o
   5   0   6      318.52      279.31     17.65 o
   6   0   6    40218.48    50374.98    969.58 o
   7   0   6      504.59      541.81     19.35 o
   8   0   6     3994.79     4123.88    113.75 o
   9   0   6        2.01       -3.59     13.78 o
  10   0   6    45101.12    38542.21    951.40 o
  11   0   6      104.77       75.97     20.94 o
  12   0   6      248.53       99.56     22.72 o
  13   0   6        2.11      -12.47     20.75 o
  14   0   6       65.74      153.81     29.93 o
 -14   1   6        0.41       14.97     22.45 o
 -13   1   6      105.57      120.15     12.00 o
 -12   1   6        1.19       -3.98     10.19 o
 -11   1   6       98.67      104.09     11.22 o
 -10   1   6       49.04      106.06     12.96 o
  -9   1   6      455.17      423.12     25.47 o
  -8   1   6      606.13      603.08     15.49 o
  -7   1   6        0.87       -2.23      5.28 o
  -6   1   6      199.28      136.97      6.87 o
  -5   1   6      310.45      315.45     10.03 o
  -4   1   6       18.60        5.27      3.72 o
  -3   1   6     1658.06     1796.50     27.00 o
  -2   1   6       99.23       62.15      4.44 o
  -1   1   6     7938.33     8642.09    129.02 o
   0   1   6     3127.91     2203.34    116.56 o
   1   1   6     1001.63     1090.24     30.26 o
   2   1   6     1633.23     1139.87     24.73 o
   3   1   6       68.09       72.28      4.40 o
   4   1   6       79.05      163.73      8.61 o
   5   1   6      846.99      990.92     17.89 o
   6   1   6       43.09       55.84      9.29 o
   7   1   6        0.70       -4.14      5.30 o
   8   1   6      165.62      112.23     10.05 o
   9   1   6       43.63       35.12     11.80 o
  10   1   6       43.14       70.52     15.55 o
  11   1   6      116.20       75.03     14.81 o
  12   1   6       88.71       75.65     15.80 o
  13   1   6       82.10      128.11     18.18 o
  14   1   6       10.09       22.14     18.96 o
 -15   2   6     2248.84     2646.36    134.69 o
 -14   2   6       28.50       33.80     17.37 o
 -13   2   6       33.55       44.97     11.47 o
 -12   2   6       31.22       16.03     10.00 o
 -11   2   6      568.86      572.31     18.28 o
 -10   2   6        0.98       -3.96      8.96 o
  -9   2   6       73.74       23.78      8.33 o
  -8   2   6      268.47      254.11     10.62 o
  -7   2   6        4.52       -1.56      5.19 o
  -6   2   6       12.10        2.04      4.75 o
  -5   2   6      529.01      484.45     15.80 o
  -4   2   6       43.45       23.97      6.13 o
  -3   2   6      365.37      465.56     18.54 o
  -2   2   6     2619.72     2389.66    106.36 o
  -1   2   6    16443.99    18660.40    313.76 o
   0   2   6      791.29      656.42     14.30 o
   1   2   6       51.54       78.51      6.88 o
   2   2   6      865.84      594.07     26.48 o
   3   2   6      186.54      208.27      8.60 o
   4   2   6      122.80      108.02      6.47 o
   5   2   6        6.15        5.11      4.49 o
   6   2   6      210.40      226.75      8.48 o
   7   2   6     1827.28     1944.71     31.64 o
   8   2   6       38.94       47.14      8.93 o
   9   2   6       15.96       14.59     10.95 o
  10   2   6      109.66       80.04     14.89 o
  11   2   6      164.26      122.70     16.07 o
  12   2   6       46.06       44.20     18.36 o
  13   2   6       24.85       48.58     16.66 o
  14   2   6        5.57       16.46     19.88 o
 -15   3   6       41.17      174.91     29.93 o
 -14   3   6       22.98        7.98     19.95 o
 -13   3   6        0.32       -8.73     10.01 o
 -12   3   6      534.84      525.61     17.74 o
 -11   3   6      208.28      225.32     20.08 o
 -10   3   6      829.89      778.23     19.73 o
  -9   3   6       71.08       60.71     19.54 o
  -8   3   6        6.32       17.00      6.75 o
  -7   3   6      180.75      146.58      7.70 o
  -6   3   6     6053.62     7627.52    107.38 o
  -5   3   6      122.61       90.16      5.43 o
  -4   3   6    50236.13    59182.59    805.39 o
  -3   3   6       71.09       70.74      4.12 o
  -2   3   6      162.89      359.51     17.43 o
  -1   3   6       57.55       27.55      3.87 o
   0   3   6    11313.72    14158.23    263.99 o
   1   3   6        2.55        7.70      5.02 o
   2   3   6     2925.51     2986.14    103.32 o
   3   3   6        0.39        8.93      4.44 o
   4   3   6    28396.08    34198.83    574.85 o
   5   3   6     1068.96      912.35     25.66 o
   6   3   6     2900.22     3399.88     50.62 o
   7   3   6        6.73       -0.47      7.22 o
   8   3   6        0.91       -5.01      7.65 o
   9   3   6      209.52      163.78     14.45 o
  10   3   6     1051.23      762.07     27.07 o
  11   3   6      175.06      118.19     15.40 o
  12   3   6      897.38     1050.08     33.31 o
  13   3   6        8.36       -3.25     17.50 o
  14   3   6       53.26       66.42     20.73 o
 -15   4   6      922.63     1071.63     50.94 o
 -14   4   6       22.37        2.14     16.04 o
 -13   4   6       58.75       55.55     16.65 o
 -12   4   6        0.43      -10.22     10.22 o
 -11   4   6      692.05      656.38     19.80 o
 -10   4   6     1031.93     1024.43     23.19 o
  -9   4   6        7.54       -8.37      8.37 o
  -8   4   6     1318.40     1243.77     23.50 o
  -7   4   6     1272.02     1281.98     23.05 o
  -6   4   6       58.34       54.21      5.40 o
  -5   4   6     3686.72     3850.07     55.99 o
  -4   4   6      122.66       92.62      4.72 o
  -3   4   6     1418.54     1620.76     27.75 o
  -2   4   6      274.91      256.90      9.86 o
  -1   4   6    40567.41    43956.63    650.41 o
   0   4   6      474.92      372.47      9.38 o
   1   4   6     2707.35     2875.00     77.82 o
   2   4   6      422.23      273.43     12.75 o
   3   4   6      641.28      656.45     30.38 o
   4   4   6      663.08      627.52     23.84 o
   5   4   6      218.99      191.85      9.44 o
   6   4   6      334.93      356.71      9.72 o
   7   4   6        0.94        7.77      7.71 o
   8   4   6       30.50        8.49      8.46 o
   9   4   6      526.77      470.50     20.18 o
  10   4   6       66.24       46.94     14.04 o
  11   4   6      577.45      481.23     22.86 o
  12   4   6        0.01      -13.05     13.05 o
  13   4   6      163.50      138.65     21.00 o
  14   4   6      120.24      128.50     32.03 o
 -15   5   6       21.82       81.79     24.45 o
 -14   5   6       10.72       11.99     16.04 o
 -13   5   6        1.30        1.14     14.26 o
 -12   5   6        8.78        5.11      9.76 o
 -11   5   6      477.46      490.63     18.60 o
 -10   5   6      950.33      907.98     21.49 o
  -9   5   6      103.18       76.81     14.05 o
  -8   5   6      784.47      731.71     17.09 o
  -7   5   6      610.38      587.60     13.89 o
  -6   5   6      328.02      281.44      9.62 o
  -5   5   6      248.15      310.34     10.22 o
  -4   5   6     1264.24     1135.18     36.95 o
  -3   5   6     2364.53     2510.69     40.84 o
  -2   5   6     3129.41     3288.87     56.52 o
  -1   5   6    35721.63    39072.51    588.92 o
   0   5   6     1115.93     1060.36     18.60 o
   1   5   6        0.08       -2.36      3.12 o
   2   5   6      743.35      590.99     13.33 o
   3   5   6     1972.76     2055.99     35.54 o
   4   5   6      577.50      444.48     28.88 o
   5   5   6      194.25      179.20      9.17 o
   6   5   6       17.40        9.93      6.41 o
   7   5   6        0.87       -0.49      7.56 o
   8   5   6        2.50       -8.34      8.34 o
   9   5   6      178.39      199.72     13.16 o
  10   5   6       86.23       86.63     14.23 o
  11   5   6      179.23      141.70     16.14 o
  12   5   6       48.26       52.14     18.87 o
  13   5   6       23.80        1.74     17.45 o
  14   5   6        0.87        2.10     18.25 o
 -15   6   6      192.52      237.60     29.93 o
 -14   6   6      547.91      599.24     30.39 o
 -13   6   6       28.20       35.03     16.04 o
 -12   6   6      118.28      156.18     13.13 o
 -11   6   6       19.52       18.68      9.73 o
 -10   6   6     1082.67     1118.88     26.80 o
  -9   6   6      294.30      291.95     36.93 o
  -8   6   6     1216.92     1182.01     22.81 o
  -7   6   6      414.66      419.02     12.19 o
  -6   6   6     1928.18     2659.46     40.74 o
  -5   6   6       59.61       56.64      6.88 o
  -4   6   6    75079.48    94399.73   1285.77 o
  -3   6   6        1.60       -0.65      4.29 o
  -2   6   6    96101.84   109189.00   1621.13 o
  -1   6   6     3298.88     2502.41     40.72 o
   0   6   6    74182.33    85422.07   1266.95 o
   1   6   6     1283.12     1023.98     40.77 o
   2   6   6       35.00      139.31      5.66 o
   3   6   6      242.21      201.58     15.76 o
   4   6   6    10195.51    11775.44    181.13 o
   5   6   6       11.05       -3.60      6.08 o
   6   6   6      414.58      583.62     20.20 o
   7   6   6       59.95       36.14      8.86 o
   8   6   6      164.24      166.33     11.89 o
   9   6   6      126.79      113.29     11.56 o
  10   6   6     2981.63     2725.86     59.49 o
  11   6   6       42.54       48.75     14.43 o
  12   6   6      124.53       97.90     18.28 o
  13   6   6       80.68      107.20     21.34 o
  14   6   6        2.98       -4.53     18.70 o
 -15   7   6      160.19      192.09     47.39 o
 -14   7   6      135.21      113.01     19.26 o
 -13   7   6      216.28      236.45     21.34 o
 -12   7   6      708.31      711.71     43.20 o
 -11   7   6     2146.31     2254.22     42.79 o
 -10   7   6      280.59      231.59     13.08 o
  -9   7   6      439.58      446.03     20.13 o
  -8   7   6     1130.53     1042.41     29.37 o
  -7   7   6       39.06       29.55      6.11 o
  -6   7   6       36.39       19.73      5.19 o
  -5   7   6      176.87      111.46      6.25 o
  -4   7   6      772.38      652.63     15.62 o
  -3   7   6     1875.67     1713.36     32.69 o
  -2   7   6     1074.04     1062.30     31.45 o
  -1   7   6     6609.08     7411.46    111.50 o
   0   7   6      777.56      694.98     18.08 o
   1   7   6      524.16      456.23     11.90 o
   2   7   6      328.18      335.59      8.65 o
   3   7   6       35.47       24.16      4.94 o
   4   7   6       61.72       47.37      7.48 o
   5   7   6     1170.85     1252.04     25.31 o
   6   7   6      352.29      345.31     13.91 o
   7   7   6     1943.67     1933.28     36.82 o
   8   7   6      211.74      176.23     12.30 o
   9   7   6       38.84       15.09      9.95 o
  10   7   6        3.33      -12.03     12.03 o
  11   7   6      390.19      367.25     24.77 o
  12   7   6        0.10       -8.80     15.74 o
  13   7   6     1065.67     1046.87     41.43 o
  14   7   6       67.50       33.15     20.03 o
 -15   8   6      340.39      320.69     30.83 o
 -14   8   6       30.14       42.12     17.59 o
 -13   8   6       98.25       88.86     17.96 o
 -12   8   6        4.74        0.81     12.24 o
 -11   8   6        2.47        6.22      9.17 o
 -10   8   6      434.59      400.47     16.41 o
  -9   8   6     3069.20     3151.96     54.76 o
  -8   8   6        6.07       -5.52      9.48 o
  -7   8   6      296.56      351.18     11.69 o
  -6   8   6       19.47       10.46      5.56 o
  -5   8   6      436.48      460.67     11.35 o
  -4   8   6       66.14       57.16      5.84 o
  -3   8   6      716.81      870.77     15.40 o
  -2   8   6      327.80      363.44     22.39 o
  -1   8   6     1696.53     2169.68     54.47 o
   0   8   6        0.79        0.64      4.46 o
   1   8   6     1150.56     1273.04     25.80 o
   2   8   6       20.28       15.21      4.83 o
   3   8   6       12.22        5.47      5.54 o
   4   8   6      302.22      265.44     11.28 o
   5   8   6      520.71      499.76     16.12 o
   6   8   6       78.14       82.57      8.58 o
   7   8   6     1440.68     1349.67     30.71 o
   8   8   6       75.08       53.89     11.87 o
   9   8   6      133.19      113.27     12.11 o
  10   8   6       12.44       -3.33     11.89 o
  11   8   6      289.41      270.85     22.53 o
  12   8   6       34.62       36.08     17.05 o
  13   8   6      231.83      238.38     25.41 o
  14   8   6      110.78       99.68     21.34 o
 -15   9   6       15.21      -15.42     19.16 o
 -14   9   6      226.14      148.94     21.51 o
 -13   9   6        0.01      -15.31     15.31 o
 -12   9   6       20.47        8.80     16.04 o
 -11   9   6       42.37       66.56     14.40 o
 -10   9   6     6972.17     7046.57    111.91 o
  -9   9   6       46.54       -6.04     18.81 o
  -8   9   6      722.41      802.85     22.08 o
  -7   9   6       39.08       34.60      6.47 o
  -6   9   6     8354.71    10010.37    140.27 o
  -5   9   6      146.25      124.00      8.82 o
  -4   9   6    68094.05    85207.98   1159.43 o
  -3   9   6      494.77      385.53     12.64 o
  -2   9   6    11438.65    12844.07    176.65 o
  -1   9   6      262.94      264.31     10.61 o
   0   9   6        2.98       21.51      4.32 o
   1   9   6     1139.15      936.13     38.04 o
   2   9   6     2708.01     3545.19     51.85 o
   3   9   6       87.86       70.87      6.32 o
   4   9   6     1358.81     1100.60     27.87 o
   5   9   6       36.05       15.70      6.69 o
   6   9   6      107.70      185.59     10.52 o
   7   9   6      211.66      200.04     14.02 o
   8   9   6      548.36      559.59     19.56 o
   9   9   6      209.67      156.02     12.63 o
  10   9   6      320.64      225.29     16.87 o
  11   9   6        3.95      -11.39     14.57 o
  12   9   6      637.73      788.38     35.28 o
  13   9   6      240.92      268.91     25.68 o
  14   9   6     1063.86     1412.89     50.24 o
 -15  10   6      118.48      128.56     33.67 o
 -14  10   6       23.31        8.27     17.79 o
 -13  10   6      216.84      238.12     22.19 o
 -12  10   6      209.52      173.57     19.52 o
 -11  10   6      625.80      631.30     24.32 o
 -10  10   6       46.00       46.77      9.84 o
  -9  10   6      238.26      213.55     12.43 o
  -8  10   6       73.45       73.87      9.86 o
  -7  10   6     1705.84     1868.25     31.39 o
  -6  10   6     1009.48      978.02     18.86 o
  -5  10   6     1996.43     2204.32     39.02 o
  -4  10   6      945.92     1047.08     19.89 o
  -3  10   6     3237.51     3460.43     57.30 o
  -2  10   6      803.76      806.71     24.05 o
  -1  10   6     7883.13     8520.19    118.27 o
   0  10   6      864.21      704.33     17.06 o
   1  10   6     6208.71     6724.54    102.89 o
   2  10   6      276.66      358.40     10.26 o
   3  10   6       75.66       75.21      5.14 o
   4  10   6       62.02       36.65      6.69 o
   5  10   6     3635.11     3549.06     60.05 o
   6  10   6     1619.63     1455.97     29.90 o
   7  10   6     4994.00     5074.46     84.11 o
   8  10   6        2.34       -9.59      9.59 o
   9  10   6      271.02      221.67     21.33 o
  10  10   6       13.79       -4.43     13.32 o
  11  10   6      422.37      360.00     25.70 o
  12  10   6       11.72       17.43     16.75 o
  13  10   6     1108.01     1122.53     43.74 o
  14  10   6      161.64      183.12     24.73 o
 -15  11   6       53.83       -4.78     20.94 o
 -14  11   6       34.18       34.50     18.55 o
 -13  11   6       61.40       77.76     18.28 o
 -12  11   6        0.74       -7.79     15.03 o
 -11  11   6      281.50      332.43     23.40 o
 -10  11   6       93.78       59.62     12.58 o
  -9  11   6      264.48      239.77     13.10 o
  -8  11   6        5.94       -2.07      7.56 o
  -7  11   6        3.88        2.31      7.25 o
  -6  11   6      100.22       96.78      7.81 o
  -5  11   6       19.04       10.40      4.65 o
  -4  11   6        6.97        8.35      4.45 o
  -3  11   6       93.97      118.34      7.23 o
  -2  11   6      185.39      161.15      9.30 o
  -1  11   6     2522.08     2743.75     41.13 o
   0  11   6      517.56      541.03     16.92 o
   1  11   6     3199.79     3489.90     51.24 o
   2  11   6      133.31      106.45      8.18 o
   3  11   6      642.11      625.34     13.60 o
   4  11   6      102.88      116.32      7.44 o
   5  11   6     1742.97     1683.11     32.19 o
   6  11   6      495.21      425.28     15.19 o
   7  11   6     8032.74     8043.42    128.83 o
   8  11   6     1212.70     1109.42     27.01 o
   9  11   6      178.94      197.40     16.66 o
  10  11   6        3.02      -13.15     13.15 o
  11  11   6       12.47       26.16     17.35 o
  12  11   6      139.91      125.91     20.17 o
  13  11   6        3.33      -17.05     17.05 o
 -14  12   6       81.16       92.12     20.73 o
 -13  12   6       36.57       39.01     17.79 o
 -12  12   6     3056.58     2899.79     72.87 o
 -11  12   6        0.00      -11.77     11.77 o
 -10  12   6     2028.42     2099.11     45.58 o
  -9  12   6      614.14      595.22     20.54 o
  -8  12   6     2373.65     2623.97     46.31 o
  -7  12   6      206.38      206.25     14.73 o
  -6  12   6      444.34      562.81     15.76 o
  -5  12   6       79.18       83.95      5.95 o
  -4  12   6     4193.08     5671.89     81.24 o
  -3  12   6      125.26      102.92      5.86 o
  -2  12   6     9624.13    10008.79    151.92 o
  -1  12   6      896.86      798.42     15.90 o
   0  12   6      905.13     1188.85     20.81 o
   1  12   6      143.16      157.52      8.84 o
   2  12   6      335.59      375.06     11.15 o
   3  12   6       43.89       43.28      5.59 o
   4  12   6      510.82      541.69     12.82 o
   5  12   6      152.81      124.43     10.95 o
   6  12   6      319.30      448.06     16.00 o
   7  12   6      425.70      525.95     37.45 o
   8  12   6     1135.94     1046.50     33.43 o
   9  12   6       23.80        4.81     12.75 o
  10  12   6      776.52      841.49     28.96 o
  11  12   6       47.09       33.70     16.96 o
  12  12   6      153.57      105.88     21.00 o
  13  12   6       15.18        1.85     19.75 o
 -14  13   6       27.46      -12.08     17.79 o
 -13  13   6       24.81        0.93     16.80 o
 -12  13   6        0.00       15.80     16.80 o
 -11  13   6       29.67       17.52     12.24 o
 -10  13   6       63.23       45.67     12.58 o
  -9  13   6      248.06      277.17     16.48 o
  -8  13   6      356.04      358.53     21.39 o
  -7  13   6     5447.34     5760.16     91.81 o
  -6  13   6      509.02      487.72     14.62 o
  -5  13   6     1019.83      991.17     21.30 o
  -4  13   6       66.91       63.77      5.45 o
  -3  13   6       24.74       65.19      8.20 o
  -2  13   6      206.34      186.56      8.76 o
  -1  13   6    22299.01    25784.50    353.27 o
   0  13   6     1642.30     1680.15     27.58 o
   1  13   6    15822.75    18131.46    249.69 o
   2  13   6     2415.16     2448.95     38.33 o
   3  13   6     1974.09     2141.15     34.02 o
   4  13   6      191.64      185.22     10.16 o
   5  13   6     2428.92     2326.03     42.45 o
   6  13   6       18.50       14.54     10.60 o
   7  13   6     7548.64     7819.71    141.17 o
   8  13   6      199.87      185.10     16.56 o
   9  13   6       72.53       66.54     15.48 o
  10  13   6        9.09        4.84     20.16 o
  11  13   6      654.25      687.20     32.71 o
  12  13   6      185.56      219.78     23.65 o
  13  13   6       50.90       39.90     20.73 o
 -14  14   6        0.35       -1.51     17.96 o
 -13  14   6       73.21       70.48     19.55 o
 -12  14   6        9.22       13.02     17.16 o
 -11  14   6       54.98       49.14     16.04 o
 -10  14   6      187.30      191.45     15.60 o
  -9  14   6      805.60      727.36     23.85 o
  -8  14   6        0.00       -3.40      7.71 o
  -7  14   6      276.67      293.30     16.16 o
  -6  14   6      237.75      254.15     11.47 o
  -5  14   6      260.83      243.75     10.82 o
  -4  14   6      152.23      146.93      8.01 o
  -3  14   6     2829.74     2924.31     48.67 o
  -2  14   6      126.32      124.12      8.80 o
  -1  14   6     1526.86     1777.70     29.09 o
   0  14   6      263.34      234.54     12.28 o
   1  14   6     1659.50     1933.81     31.28 o
   2  14   6      185.96      159.60      7.91 o
   3  14   6      763.95      877.95     17.93 o
   4  14   6      246.78      258.69     10.11 o
   5  14   6        0.71        0.62      7.56 o
   6  14   6      646.35      598.69     26.95 o
   7  14   6       38.33      168.24     23.04 o
   8  14   6      371.20      348.54     22.32 o
   9  14   6      443.08      545.90     24.07 o
  10  14   6      130.38      135.40     17.13 o
  11  14   6      217.08      245.80     19.79 o
  12  14   6       21.36      -18.04     18.04 o
  13  14   6      466.29      523.31     34.17 o
 -14  15   6      302.48      219.49     25.20 o
 -13  15   6      186.84      164.92     22.98 o
 -12  15   6       18.05       35.68     18.99 o
 -11  15   6       24.52      -14.84     14.84 o
 -10  15   6      236.60      212.31     21.69 o
  -9  15   6        0.18      -11.67     11.67 o
  -8  15   6     3992.22     3562.09     74.36 o
  -7  15   6        7.07        5.35      9.09 o
  -6  15   6      173.37      175.74     10.30 o
  -5  15   6        1.63       -1.73      5.58 o
  -4  15   6     3004.58     3707.09     60.91 o
  -3  15   6       57.45       57.38      7.33 o
  -2  15   6     7378.82     7930.34    112.24 o
  -1  15   6     3043.98     2789.15     42.85 o
   0  15   6     2146.73     1929.61     31.66 o
   1  15   6        5.23        3.37      7.62 o
   2  15   6      902.45      945.59     21.84 o
   3  15   6        1.01       -1.66      5.77 o
   4  15   6        3.23        1.05      5.97 o
   5  15   6        0.50       -0.54      8.34 o
   6  15   6     2786.59     2705.01     55.67 o
   7  15   6       50.03       59.95     24.50 o
   8  15   6      848.39      835.77     47.52 o
   9  15   6      373.16      394.81     33.69 o
  10  15   6        2.33       22.45     14.17 o
  11  15   6       13.16        3.21     16.20 o
  12  15   6      394.29      419.45     29.80 o
  13  15   6      208.74      227.53     26.21 o
 -14  16   6       42.02       29.31     21.31 o
 -13  16   6      524.64      512.89     31.26 o
 -12  16   6      156.87      153.91     26.87 o
 -11  16   6      131.39      202.29     21.64 o
 -10  16   6        1.56      -15.12     15.12 o
  -9  16   6      341.13      400.51     27.72 o
  -8  16   6       24.50       30.54     11.77 o
  -7  16   6       69.87       55.39     13.52 o
  -6  16   6       57.95       84.50     11.38 o
  -5  16   6        9.02        3.99      5.80 o
  -4  16   6      380.80      384.95     12.41 o
  -3  16   6      218.11      222.10     11.48 o
  -2  16   6      403.35      441.44     12.74 o
  -1  16   6     3963.27     4984.51     72.81 o
   0  16   6     1297.89     1255.28     23.02 o
   1  16   6      928.49      887.56     18.62 o
   2  16   6      599.25      551.73     15.73 o
   3  16   6      128.10      138.79      8.78 o
   4  16   6       24.90       14.90      6.75 o
   5  16   6      307.04      345.86     17.62 o
   6  16   6      533.93      455.29     20.72 o
   7  16   6     1025.57     1169.77     39.96 o
   8  16   6      623.10      658.45     26.40 o
   9  16   6      390.49      422.61     23.17 o
  10  16   6       83.47       85.88     16.20 o
  11  16   6      192.11      231.76     20.17 o
  12  16   6        0.73       17.01     18.70 o
  13  16   6      180.17      227.55     25.92 o
 -13  17   6        5.25        8.40     18.78 o
 -12  17   6        6.18       32.33     18.28 o
 -11  17   6       11.02        7.64     19.95 o
 -10  17   6       90.31       90.04     14.82 o
  -9  17   6       89.34       76.22     13.63 o
  -8  17   6      529.55      513.38     21.47 o
  -7  17   6      188.96      137.59     13.05 o
  -6  17   6        2.57       15.78      6.92 o
  -5  17   6      334.73      316.79     12.19 o
  -4  17   6        3.22        9.86      5.64 o
  -3  17   6      633.86      652.86     17.88 o
  -2  17   6       16.03       23.58      5.97 o
  -1  17   6      854.40      857.83     18.29 o
   0  17   6      447.14      396.86     12.97 o
   1  17   6      788.03      793.24     17.60 o
   2  17   6       32.63       46.17      7.05 o
   3  17   6      616.62      670.12     16.13 o
   4  17   6      201.33      222.61     10.17 o
   5  17   6      694.76      694.15     23.90 o
   6  17   6      652.58      631.14     39.96 o
   7  17   6      142.01      181.17     21.24 o
   8  17   6        1.33       -7.68     14.55 o
   9  17   6      606.98      566.93     25.74 o
  10  17   6      120.02      116.71     26.28 o
  11  17   6        4.24      -14.30     14.30 o
  12  17   6      111.31      103.98     21.95 o
 -13  18   6       84.91      105.00     21.90 o
 -12  18   6     7581.37     7649.01    166.32 o
 -11  18   6       97.64       93.09     18.70 o
 -10  18   6      363.26      388.55     33.64 o
  -9  18   6      569.09      540.23     30.96 o
  -8  18   6      175.57       83.26     12.75 o
  -7  18   6      391.39      382.74     33.81 o
  -6  18   6     1618.01     1789.47     34.90 o
  -5  18   6       43.30       31.33      6.06 o
  -4  18   6     1751.90     2128.18     39.00 o
  -3  18   6      327.44      276.77     12.36 o
  -2  18   6      200.34      237.74     10.32 o
  -1  18   6       18.94        9.64      6.30 o
   0  18   6     1214.55     1130.91     21.68 o
   1  18   6       47.77       25.91      7.05 o
   2  18   6      170.62      226.47     10.23 o
   3  18   6      127.30      115.59      8.87 o
   4  18   6        6.70        5.52      7.79 o
   5  18   6        0.06       -2.32     11.52 o
   6  18   6     2272.17     2203.66     48.54 o
   7  18   6      762.06      927.71     41.72 o
   8  18   6      642.46      696.23     27.39 o
   9  18   6       61.97       59.53     15.86 o
  10  18   6      722.00      718.97     29.01 o
  11  18   6        4.28       -4.72     14.30 o
  12  18   6       70.52      112.62     22.47 o
 -13  19   6     1613.99     1655.74     53.73 o
 -12  19   6      346.64      374.35     28.34 o
 -11  19   6        0.13      -22.39     22.39 o
 -10  19   6        1.11      -16.15     17.95 o
  -9  19   6     1984.28     1877.41     44.67 o
  -8  19   6      351.04      288.87     18.00 o
  -7  19   6      469.15      425.51     19.92 o
  -6  19   6       17.16       30.68      7.81 o
  -5  19   6       60.28       75.04      9.00 o
  -4  19   6      166.65      145.66     15.11 o
  -3  19   6     1055.70     1092.02     24.83 o
  -2  19   6      101.28      102.31      9.60 o
  -1  19   6       25.42       43.64      7.21 o
   0  19   6       26.06       28.31      6.85 o
   1  19   6      266.64      315.70     12.18 o
   2  19   6      590.85      539.02     15.13 o
   3  19   6      479.21      603.87     28.34 o
   4  19   6        8.82        3.23      8.50 o
   5  19   6     2471.19     2424.61     52.64 o
   6  19   6       87.93      104.26     18.50 o
   7  19   6    31381.70    31126.94    531.72 o
   8  19   6     1249.08     1249.19     36.66 o
   9  19   6     2171.61     2036.61     49.73 o
  10  19   6        6.73       -6.98     14.82 o
  11  19   6       49.89       53.14     16.87 o
  12  19   6       29.23       23.44     19.75 o
 -13  20   6        2.22       12.78     21.22 o
 -12  20   6      332.58      379.59     28.93 o
 -11  20   6      163.50      151.43     39.22 o
 -10  20   6        5.54       22.75     17.22 o
  -9  20   6       11.75       14.56     13.05 o
  -8  20   6      300.71      326.09     19.02 o
  -7  20   6      102.10       77.27     13.05 o
  -6  20   6      589.17      550.42     22.24 o
  -5  20   6        7.20       -4.27      9.51 o
  -4  20   6       25.71       46.12     11.39 o
  -3  20   6     1024.03      985.84     23.76 o
  -2  20   6     1694.04     1597.20     32.26 o
  -1  20   6        1.09       -0.56      7.07 o
   0  20   6        4.44        6.14      7.05 o
   1  20   6        0.01        2.06      7.05 o
   2  20   6      169.61      162.46     10.74 o
   3  20   6       54.04       42.64      8.93 o
   4  20   6       80.12       64.83     11.80 o
   5  20   6      987.69      945.84     28.90 o
   6  20   6      443.67      459.85     21.98 o
   7  20   6     1071.53     1227.44     36.07 o
   8  20   6      121.56      119.62     17.28 o
   9  20   6       60.53       64.70     16.14 o
  10  20   6      279.02      282.97     21.43 o
  11  20   6       17.01       13.09     16.20 o
  12  20   6       22.41       39.41     17.44 o
 -12  21   6       68.07       94.17     24.25 o
 -11  21   6       30.70       14.97     18.81 o
 -10  21   6     3167.70     3010.57     77.22 o
  -9  21   6      522.85      498.74     23.72 o
  -8  21   6     4284.94     3830.29     75.87 o
  -7  21   6      237.97      210.81     16.25 o
  -6  21   6      460.86      426.16     19.92 o
  -5  21   6      109.30       83.83      8.73 o
  -4  21   6     1170.31     1292.71     32.82 o
  -3  21   6      739.78      731.97     21.05 o
  -2  21   6     1191.61     1457.46     31.38 o
  -1  21   6       42.83       47.47     11.12 o
   0  21   6     1072.00     1216.30     24.52 o
   1  21   6      459.29      472.33     16.17 o
   2  21   6     2845.48     3249.22     56.22 o
   3  21   6       15.60       15.29      8.62 o
   4  21   6        0.26      -10.32     10.32 o
   5  21   6       27.87       14.50     12.75 o
   6  21   6      752.69      776.43     27.61 o
   7  21   6       22.48       11.72     16.92 o
   8  21   6      153.04      114.45     16.95 o
   9  21   6        3.37       -7.12     13.79 o
  10  21   6      398.49      394.06     24.12 o
  11  21   6       20.37       11.74     16.87 o
 -12  22   6       21.86       -0.21     19.52 o
 -11  22   6       80.66       97.71     21.00 o
 -10  22   6      242.25      285.98     24.45 o
  -9  22   6      955.36      789.27     37.89 o
  -8  22   6      266.40      301.08     19.11 o
  -7  22   6        5.06        2.01     12.65 o
  -6  22   6       84.46       77.64     13.37 o
  -5  22   6      782.19      748.06     28.16 o
  -4  22   6       75.51       59.25     10.64 o
  -3  22   6     5062.96     5525.37     90.81 o
  -2  22   6        9.31       37.29     10.58 o
  -1  22   6     1446.35     1477.95     70.20 o
   0  22   6      238.13      213.73     11.35 o
   1  22   6       24.20       19.20      8.08 o
   2  22   6      314.05      297.31     13.91 o
   3  22   6      257.31      215.81     13.20 o
   4  22   6       30.57       38.58     12.03 o
   5  22   6       10.91        8.54     12.22 o
   6  22   6      808.04      748.92     39.60 o
   7  22   6     1052.81     1152.68     34.56 o
   8  22   6       85.37       92.25     17.19 o
   9  22   6      567.91      524.52     26.63 o
  10  22   6      178.91      201.43     22.87 o
  11  22   6      231.57      218.50     24.84 o
 -12  23   6       42.35       42.57     21.00 o
 -11  23   6       60.61       50.49     19.88 o
 -10  23   6       72.73       90.73     21.00 o
  -9  23   6       29.98       35.99     18.42 o
  -8  23   6       70.62       41.64     19.66 o
  -7  23   6      440.72      356.84     19.86 o
  -6  23   6       12.16        2.68     11.77 o
  -5  23   6       39.85       32.66     12.22 o
  -4  23   6      289.44      256.20     15.04 o
  -3  23   6      865.40      904.41     24.66 o
  -2  23   6       20.02       30.50     10.92 o
  -1  23   6      296.81      295.56     23.57 o
   0  23   6       27.68       17.05     16.50 o
   1  23   6       42.02       35.90      9.71 o
   2  23   6     1052.02      992.03     24.65 o
   3  23   6      418.89      357.86     16.16 o
   4  23   6      614.34      627.67     24.24 o
   5  23   6      336.05      337.04     20.14 o
   6  23   6        5.36       13.59     14.00 o
   7  23   6      351.35      334.87     21.92 o
   8  23   6      115.35       97.13     17.62 o
   9  23   6      184.87      178.80     19.05 o
  10  23   6       34.02       21.40     16.66 o
  11  23   6       21.37        4.50     16.21 o
 -11  24   6       18.13      -13.17     20.42 o
 -10  24   6       45.68      -11.05     24.36 o
  -9  24   6      804.69      770.62     40.59 o
  -8  24   6      999.71      890.72     29.93 o
  -7  24   6        0.11      -13.05     13.05 o
  -6  24   6       11.73        2.28     13.26 o
  -5  24   6      340.23      307.78     18.23 o
  -4  24   6     2774.10     2811.57     58.31 o
  -3  24   6     1443.63     1469.96     32.94 o
  -2  24   6        7.40        9.59     11.09 o
  -1  24   6        1.63        6.00     11.87 o
   0  24   6       44.38       28.24      9.96 o
   1  24   6      377.65      354.08     15.57 o
   2  24   6      879.34      888.73     23.50 o
   3  24   6      392.37      348.50     16.04 o
   4  24   6     1091.62      986.34     29.89 o
   5  24   6        0.01        5.39     12.38 o
   6  24   6        4.68        0.54     14.14 o
   7  24   6       13.41        4.22     14.33 o
   8  24   6        0.33      -14.23     14.23 o
   9  24   6      297.35      263.61     21.61 o
  10  24   6     1232.28     1357.14     41.84 o
 -11  25   6       11.93       25.95     21.51 o
 -10  25   6       48.45       43.17     20.42 o
  -9  25   6     1479.58     1696.62     77.73 o
  -8  25   6       14.01       14.16     14.24 o
  -7  25   6      136.52      116.02     15.92 o
  -6  25   6      213.17      182.62     16.38 o
  -5  25   6     1567.48     1557.88     39.33 o
  -4  25   6       79.19       62.98     21.31 o
  -3  25   6     1282.00     1410.46     32.23 o
  -2  25   6      578.52      590.74     21.97 o
  -1  25   6     2901.34     3477.53     61.69 o
   0  25   6        7.46       -0.60     11.12 o
   1  25   6      570.88      652.03     23.26 o
   2  25   6      161.62      159.06     12.57 o
   3  25   6       69.19       74.90     13.29 o
   4  25   6       90.07       77.63     14.30 o
   5  25   6       70.67       69.95     14.89 o
   6  25   6      291.70      237.88     18.88 o
   7  25   6     3966.88     3644.37     76.29 o
   8  25   6      236.28      255.41     21.25 o
   9  25   6       72.81       87.63     20.52 o
  10  25   6      122.93      121.54     18.94 o
 -11  26   6      145.02      145.71     25.60 o
 -10  26   6        0.42      -14.86     25.89 o
  -9  26   6      781.32      801.96     39.08 o
  -8  26   6      451.36      466.17     29.80 o
  -7  26   6      105.80      103.72     16.25 o
  -6  26   6      167.23      181.45     17.19 o
  -5  26   6       26.02        4.11     12.58 o
  -4  26   6       29.03       55.37     16.28 o
  -3  26   6      905.51      904.84     29.21 o
  -2  26   6      108.91      116.73     13.74 o
  -1  26   6     1827.21     1868.51     50.42 o
   0  26   6       28.67       36.70     13.87 o
   1  26   6      154.91      171.62     14.30 o
   2  26   6       48.13       73.59     10.92 o
   3  26   6      116.44      108.14     14.81 o
   4  26   6      112.42      128.30     15.40 o
   5  26   6       11.61       -0.99     13.05 o
   6  26   6       18.60       -3.85     13.37 o
   7  26   6       11.30       33.26     16.29 o
   8  26   6       55.76       65.83     17.31 o
   9  26   6      179.86      168.53     20.09 o
  10  26   6       14.67        9.79     16.58 o
 -10  27   6     1168.21     1271.18     47.92 o
  -9  27   6      874.02      842.93     39.16 o
  -8  27   6     1514.78     1502.81     49.89 o
  -7  27   6       31.95       35.68     15.09 o
  -6  27   6       44.21       17.77     13.85 o
  -5  27   6        0.93      -10.39     12.22 o
  -4  27   6      631.02      625.91     29.12 o
  -3  27   6        9.02       -0.31     16.20 o
  -2  27   6      132.45      167.18     15.22 o
  -1  27   6        8.33       46.05     13.63 o
   0  27   6      501.81      496.77     35.28 o
   1  27   6       46.33       64.53     12.98 o
   2  27   6      512.76      604.52     23.65 o
   3  27   6      106.09      115.07     14.14 o
   4  27   6     2261.01     2149.84     50.47 o
   5  27   6       54.76       54.62     14.58 o
   6  27   6      862.97      833.84     30.46 o
   7  27   6       85.26       79.24     17.19 o
   8  27   6     1141.23     1078.22     36.58 o
   9  27   6       55.91       82.33     22.33 o
 -10  28   6       47.60       -3.61     21.50 o
  -9  28   6      625.45      554.11     34.75 o
  -8  28   6        0.03       -4.07     19.26 o
  -7  28   6       41.65       50.10     15.55 o
  -6  28   6        0.52       -8.84     13.37 o
  -5  28   6       48.82       39.30     14.43 o
  -4  28   6       53.60       42.54     16.65 o
  -3  28   6       63.18       34.59     14.89 o
  -2  28   6       74.72       54.33     24.23 o
  -1  28   6       77.07      101.60     15.17 o
   0  28   6       71.83       76.00     14.81 o
   1  28   6      264.38      279.95     18.05 o
   2  28   6        6.47       18.01     12.03 o
   3  28   6      618.21      509.95     25.84 o
   4  28   6        0.01        4.54     14.27 o
   5  28   6     2174.68     2057.00     49.82 o
   6  28   6      402.63      351.74     21.98 o
   7  28   6      200.36      185.23     19.92 o
   8  28   6       26.63        5.04     15.62 o
   9  28   6     1077.57     1115.02     38.14 o
  -9  29   6      294.47      201.59     25.70 o
  -8  29   6        7.11      -19.52     19.52 o
  -7  29   6        3.28      -14.24     14.24 o
  -6  29   6        5.02      -13.93     14.02 o
  -5  29   6        7.52      -10.05     13.63 o
  -4  29   6       82.40       48.48     16.96 o
  -3  29   6      135.16      135.40     17.46 o
  -2  29   6       67.98      109.70     23.76 o
  -1  29   6      465.96      515.80     23.54 o
   0  29   6       14.10        9.08     13.91 o
   1  29   6      274.88      288.18     22.05 o
   2  29   6      114.66      125.71     18.10 o
   3  29   6      468.38      475.25     27.31 o
   4  29   6        3.04       15.80     13.45 o
   5  29   6       73.17       63.11     15.09 o
   6  29   6       35.01       26.18     15.39 o
   7  29   6       86.35      107.65     18.08 o
   8  29   6        1.27       -8.22     15.42 o
  -9  30   6     1227.76     1189.85     48.15 o
  -8  30   6       73.15       94.97     23.10 o
  -7  30   6       88.56       92.35     21.87 o
  -6  30   6       54.29       21.47     14.93 o
  -5  30   6      176.63      160.82     17.92 o
  -4  30   6        0.01        1.24     14.33 o
  -3  30   6      199.15      189.18     21.09 o
  -2  30   6     6509.72     6440.12    136.52 o
  -1  30   6       27.87       63.91     18.61 o
   0  30   6      959.14     1006.46     32.62 o
   1  30   6       17.07        1.62     16.04 o
   2  30   6      469.28      461.85     26.22 o
   3  30   6        1.04       10.10     14.73 o
   4  30   6     3026.43     2918.72     73.41 o
   5  30   6       39.92       46.22     14.52 o
   6  30   6       71.04       37.35     16.92 o
   7  30   6       21.83       24.18     15.10 o
   8  30   6      258.19      236.71     20.77 o
  -8  31   6        0.07       -2.74     20.73 o
  -7  31   6      445.30      471.38     34.10 o
  -6  31   6        0.00       -3.44     14.92 o
  -5  31   6      387.63      479.39     24.97 o
  -4  31   6       14.97        3.37     18.61 o
  -3  31   6      470.92      443.38     28.80 o
  -2  31   6      222.69      317.57     24.84 o
  -1  31   6     2764.96     2859.88     72.30 o
   0  31   6       41.20       89.32     15.71 o
   1  31   6       70.77      106.42     16.53 o
   2  31   6       15.49        5.54     15.49 o
   3  31   6       47.25       66.01     17.05 o
   4  31   6      275.57      292.17     23.11 o
   5  31   6        3.67       -2.59     13.89 o
   6  31   6      192.49      146.38     17.84 o
   7  31   6      808.55      812.77     38.78 o
  -7  32   6      237.79      240.75     25.60 o
  -6  32   6      471.63      512.24     26.53 o
  -5  32   6        2.31       31.33     16.42 o
  -4  32   6      381.56      405.54     27.74 o
  -3  32   6      477.08      412.72     28.30 o
  -2  32   6      317.79      287.10     25.92 o
  -1  32   6      446.42      457.28     29.18 o
   0  32   6      743.28      793.28     36.46 o
   1  32   6      111.63       89.68     15.85 o
   2  32   6      724.48      804.61     41.89 o
   3  32   6       18.31       10.33     15.71 o
   4  32   6        4.80        2.63     12.18 o
   5  32   6        3.38        6.83     12.60 o
   6  32   6       93.93       95.13     17.34 o
  -7  33   6        6.20       -4.22     23.92 o
  -6  33   6       24.93       16.11     21.48 o
  -5  33   6      204.38      165.21     22.75 o
  -4  33   6      836.94      832.96     36.40 o
  -3  33   6      146.26      143.89     22.05 o
  -2  33   6      331.40      292.79     26.85 o
  -1  33   6       17.19       29.19     20.06 o
   0  33   6      401.76      463.60     45.19 o
   1  33   6        4.75      -16.32     16.32 o
   2  33   6       15.26       51.04     22.72 o
   3  33   6        0.99        9.26     15.76 o
   4  33   6       30.41       29.23     15.47 o
   5  33   6      209.09      203.17     19.13 o
  -6  34   6       36.06       68.59     26.46 o
  -5  34   6       19.39       50.39     23.98 o
  -4  34   6       63.30       57.37     20.16 o
  -3  34   6      593.45      543.84     33.12 o
  -2  34   6       33.42       44.81     20.88 o
  -1  34   6       48.99       69.73     22.53 o
   0  34   6       84.07      108.08     22.95 o
   1  34   6      206.35      183.94     31.75 o
   2  34   6       74.68       50.42     20.17 o
   3  34   6      466.16      494.23     37.64 o
   4  34   6        1.28      -16.66     16.66 o
  -4  35   6        0.00       -7.83     18.96 o
  -3  35   6       17.12       28.27     21.60 o
  -2  35   6      772.29      778.64     38.33 o
  -1  35   6      769.10      621.48     35.45 o
   0  35   6        0.11       19.26     21.09 o
   1  35   6        4.77      -23.70     24.69 o
   2  35   6      571.85      512.81     40.56 o
   3  35   6       26.06       -0.83     37.41 o
  -2  36   6       18.34       44.00     23.49 o
  -1  36   6      603.91      581.53     35.02 o
   0  36   6        0.95       13.72     31.18 o
   1  36   6      342.88      358.16     38.80 o
 -14   1   7        0.42      -13.60     15.31 o
 -13   1   7      103.41       94.53     11.17 o
 -12   1   7      363.21      380.00     15.90 o
 -11   1   7      629.59      630.52     19.43 o
 -10   1   7    20269.14    20801.42    288.53 o
  -9   1   7      626.87      587.51     16.41 o
  -8   1   7     7719.00     7894.89    112.62 o
  -7   1   7       17.30        7.42      5.19 o
  -6   1   7     1343.90     1357.25     22.96 o
  -5   1   7       40.99       17.52      4.47 o
  -4   1   7     1305.58     1392.65     22.27 o
  -3   1   7      217.97      245.73     13.68 o
  -2   1   7     3180.63     2738.94     56.34 o
  -1   1   7      106.20      101.34      7.67 o
   0   1   7    19154.69    19773.55    739.26 o
   1   1   7        0.17       -0.52      2.96 o
   2   1   7      702.60      651.48     24.99 o
   3   1   7       66.87       54.73      5.60 o
   4   1   7      692.61      827.90     17.66 o
   5   1   7       80.27       62.09      5.42 o
   6   1   7      529.21      584.35     13.12 o
   7   1   7        2.66        1.10      6.35 o
   8   1   7      136.52      138.55     13.29 o
   9   1   7        8.10      -10.87     10.87 o
  10   1   7        0.46        3.80     12.29 o
  11   1   7       11.01       13.81     14.37 o
  12   1   7      485.66      509.20     24.75 o
  13   1   7        2.76       -7.12     15.45 o
  14   1   7        4.97      -11.93     19.26 o
 -14   2   7        6.85       15.86     21.37 o
 -13   2   7      117.72      133.75     15.29 o
 -12   2   7      811.49      767.01     21.28 o
 -11   2   7      930.79      968.49     23.19 o
 -10   2   7     1235.78     1293.48     50.42 o
  -9   2   7      518.05      457.86     14.55 o
  -8   2   7       26.91       19.36      6.50 o
  -7   2   7       17.64       23.63      5.63 o
  -6   2   7      354.35      379.33     10.62 o
  -5   2   7      142.74      149.61      8.74 o
  -4   2   7      293.57      273.00     12.47 o
  -3   2   7      921.25      802.14     15.58 o
  -2   2   7     1842.41     1854.19     37.51 o
  -1   2   7      808.42      612.58     18.61 o
   0   2   7      628.37      654.13     28.63 o
   1   2   7     1150.42      849.01     73.13 o
   2   2   7     3678.54     3640.07     56.32 o
   3   2   7      426.10      355.04      8.90 o
   4   2   7     2046.90     1992.75     30.96 o
   5   2   7      268.31      234.97      9.74 o
   6   2   7      179.25      162.43      7.36 o
   7   2   7       46.36       42.09      7.79 o
   8   2   7      707.85      676.96     23.32 o
   9   2   7        3.53        4.93     11.72 o
  10   2   7      238.66      194.42     17.06 o
  11   2   7       85.38       64.54     14.62 o
  12   2   7      315.44      315.69     21.49 o
  13   2   7        3.10       10.84     15.45 o
  14   2   7       58.89       59.21     21.00 o
 -14   3   7        0.24      -13.41     13.41 o
 -13   3   7        1.82       18.09     12.75 o
 -12   3   7       45.18       43.54     10.47 o
 -11   3   7     8006.71     8895.13    128.67 o
 -10   3   7      497.67      429.96     25.66 o
  -9   3   7      120.61       92.39     13.23 o
  -8   3   7      143.68      113.58      8.22 o
  -7   3   7      755.31      877.04     17.44 o
  -6   3   7        0.61       -0.51      4.49 o
  -5   3   7    16846.36    18952.52    259.83 o
  -4   3   7       14.00        1.60      5.83 o
  -3   3   7       60.52       73.36      6.59 o
  -2   3   7      475.30      450.83     37.80 o
  -1   3   7      331.37      249.11     16.37 o
   0   3   7       86.16       45.40      3.79 o
   1   3   7     5413.28     6775.09    194.72 o
   2   3   7       19.13       19.08      3.39 o
   3   3   7        0.05        4.21      4.44 o
   4   3   7      171.62      173.06     14.26 o
   5   3   7     1902.07     2260.20     39.93 o
   6   3   7       44.13       59.72      5.28 o
   7   3   7       20.82       89.12      8.74 o
   8   3   7        8.69       -5.09      8.46 o
   9   3   7      127.44       58.70     12.58 o
  10   3   7        6.05       -8.29     12.58 o
  11   3   7     1173.31     1007.89     32.06 o
  12   3   7       48.61       42.44     14.55 o
  13   3   7      135.65      108.85     20.42 o
  14   3   7       33.02       16.15     23.21 o
 -14   4   7       12.19       -3.84     16.73 o
 -13   4   7       21.80       14.43     12.38 o
 -12   4   7      136.22      161.29     15.69 o
 -11   4   7      659.48      638.66     19.32 o
 -10   4   7      702.78      827.70     21.03 o
  -9   4   7        5.90       -7.19      7.19 o
  -8   4   7     3615.77     3786.94     57.30 o
  -7   4   7      733.98      675.96     20.45 o
  -6   4   7     1842.73     1904.03     30.58 o
  -5   4   7      190.78      201.25     11.53 o
  -4   4   7     1630.27     1798.15     33.94 o
  -3   4   7     2703.59     2462.04    102.89 o
  -2   4   7     6034.29     6471.21     98.66 o
  -1   4   7     8615.34     7396.89    134.19 o
   0   4   7     7618.96     7999.77    120.27 o
   1   4   7       83.35       71.20      4.32 o
   2   4   7      863.64      816.29     23.90 o
   3   4   7      848.54      676.69     25.96 o
   4   4   7     2678.33     2558.60     77.62 o
   5   4   7       32.18       29.54      6.58 o
   6   4   7      129.41      163.42      9.73 o
   7   4   7       35.01       38.35      8.03 o
   8   4   7     1736.72     1683.57     34.28 o
   9   4   7       54.19       41.77     12.58 o
  10   4   7      278.86      262.67     18.21 o
  11   4   7        0.06        3.64     12.87 o
  12   4   7       31.20       50.59     15.03 o
  13   4   7       24.34       -5.03     17.27 o
  14   4   7      112.46      138.21     23.94 o
 -15   5   7        0.61        2.49     29.93 o
 -14   5   7        1.86      -15.03     15.03 o
 -13   5   7        5.48       -5.03     12.65 o
 -12   5   7       84.50       74.21     17.64 o
 -11   5   7      195.36      193.44     13.28 o
 -10   5   7     1120.13     1078.94     23.86 o
  -9   5   7      184.76      152.35     10.35 o
  -8   5   7       20.19       10.69      6.80 o
  -7   5   7     1591.01     1563.85     35.32 o
  -6   5   7       11.72        4.27      4.72 o
  -5   5   7      485.45      428.62     10.63 o
  -4   5   7     5418.89     5711.56     87.46 o
  -3   5   7      148.29      147.28     15.50 o
  -2   5   7     2725.70     2970.50    100.28 o
  -1   5   7       15.16       14.26      7.52 o
   0   5   7     2469.92     2720.85     43.98 o
   1   5   7      222.79      169.78      6.88 o
   2   5   7        0.75        2.27      3.39 o
   3   5   7       11.12       -0.26      4.94 o
   4   5   7       95.58       94.22      7.01 o
   5   5   7        2.92       -5.79      5.79 o
   6   5   7      363.43      423.44     15.52 o
   7   5   7       11.35        3.56      7.83 o
   8   5   7      219.47      204.43     12.41 o
   9   5   7        2.86        0.09     11.32 o
  10   5   7       42.10       50.04     13.16 o
  11   5   7        1.05       -0.67     13.49 o
  12   5   7        4.93       -2.30     16.32 o
  13   5   7       58.65       41.71     18.96 o
  14   5   7       69.68       99.66     22.95 o
 -15   6   7      632.69      858.49    118.48 o
 -14   6   7       57.75       34.66     16.80 o
 -13   6   7      397.51      384.52     25.77 o
 -12   6   7      368.97      328.63     19.09 o
 -11   6   7     1413.79     1548.67     32.72 o
 -10   6   7     1452.30     1381.85     27.72 o
  -9   6   7    19202.78    20903.31    289.40 o
  -8   6   7        0.64       -5.90      5.90 o
  -7   6   7     4273.46     5428.88     78.65 o
  -6   6   7      153.33      145.44      6.94 o
  -5   6   7     8821.39    10632.98    147.89 o
  -4   6   7      101.36       89.91     11.01 o
  -3   6   7       60.67      179.21      8.44 o
  -2   6   7       16.56        9.07      6.22 o
  -1   6   7     1283.59     1211.70     22.61 o
   0   6   7      114.79       59.94      5.22 o
   1   6   7     4225.99     4123.01     82.18 o
   2   6   7       33.88       30.69      6.18 o
   3   6   7      596.42      688.64     15.94 o
   4   6   7        0.46       -3.10      5.93 o
   5   6   7      110.69      235.34     10.52 o
   6   6   7      124.67       98.78      8.97 o
   7   6   7     4729.46     4501.54     74.95 o
   8   6   7      159.83      134.66     11.56 o
   9   6   7     5354.05     4749.59     80.39 o
  10   6   7       37.89       38.75     13.29 o
  11   6   7       17.65       18.74     13.49 o
  12   6   7      121.81      132.81     19.55 o
  13   6   7      165.72      145.15     37.51 o
  14   6   7       13.69       14.47     20.73 o
 -15   7   7       26.36        0.54     22.21 o
 -14   7   7        0.71        1.05     16.80 o
 -13   7   7       19.03        8.66     16.15 o
 -12   7   7     1228.48     1246.84     33.66 o
 -11   7   7      263.70      249.86     16.20 o
 -10   7   7      636.48      596.12     19.08 o
  -9   7   7      142.51      128.64     13.04 o
  -8   7   7        0.00       -5.53      5.78 o
  -7   7   7       96.63       74.91      7.26 o
  -6   7   7     2667.29     2853.48     43.61 o
  -5   7   7       46.00       26.92      4.66 o
  -4   7   7      193.89      240.76     10.60 o
  -3   7   7     1157.18      953.19     19.21 o
  -2   7   7     2197.92     2143.24     35.98 o
  -1   7   7      537.87      455.74     13.20 o
   0   7   7     1226.24     1490.03     23.47 o
   1   7   7     3079.74     2533.13     51.68 o
   2   7   7     2627.44     2929.41     46.81 o
   3   7   7      320.80      290.43     10.67 o
   4   7   7     1200.79     1360.72     31.54 o
   5   7   7        7.60        2.85      6.32 o
   6   7   7     1667.66     1624.93     31.76 o
   7   7   7      555.34      470.24     17.84 o
   8   7   7     3168.80     2936.19     52.84 o
   9   7   7       33.86       33.58     10.31 o
  10   7   7      347.43      360.61     20.66 o
  11   7   7        2.38       19.65     16.32 o
  12   7   7       24.41       66.14     19.26 o
  13   7   7        7.23       -9.58     18.04 o
  14   7   7      318.94      401.53     30.31 o
 -15   8   7       17.14        0.00     17.05 o
 -14   8   7       53.59       50.82     18.28 o
 -13   8   7       69.74       60.44     17.79 o
 -12   8   7      108.11       82.85     14.65 o
 -11   8   7      114.90       97.11     13.49 o
 -10   8   7       14.26       27.44      9.31 o
  -9   8   7       16.98      -16.48     16.48 o
  -8   8   7      332.10      381.11     12.53 o
  -7   8   7      265.85      253.73     13.20 o
  -6   8   7     3038.27     3198.33     68.49 o
  -5   8   7      518.46      572.72     12.69 o
  -4   8   7     9445.80    10292.88    142.66 o
  -3   8   7       42.74       39.21      3.80 o
  -2   8   7      471.17      598.64     13.57 o
  -1   8   7      124.99       87.20      6.23 o
   0   8   7      150.31      134.72      5.82 o
   1   8   7     1410.66     1356.39     24.31 o
   2   8   7      409.26      452.36     14.82 o
   3   8   7      140.68      144.79      8.00 o
   4   8   7       78.97       72.73      7.45 o
   5   8   7      586.41      489.22     20.17 o
   6   8   7     1239.67     1210.68     25.95 o
   7   8   7       88.95      100.89     10.84 o
   8   8   7       79.66      102.66     11.17 o
   9   8   7       21.04        7.98     12.52 o
  10   8   7      190.59      187.64     21.96 o
  11   8   7       15.91       -0.81     14.45 o
  12   8   7       14.02        9.92     16.55 o
  13   8   7       76.23       65.95     20.17 o
  14   8   7        0.42      -11.57     20.17 o
 -15   9   7       13.14       -3.98     18.28 o
 -14   9   7        0.05      -17.07     17.07 o
 -13   9   7        4.27      -15.49     15.49 o
 -12   9   7      159.35      170.49     15.29 o
 -11   9   7      517.23      528.70     21.61 o
 -10   9   7       82.65       99.04     12.89 o
  -9   9   7      274.07      294.28     18.20 o
  -8   9   7       84.23       62.42      7.14 o
  -7   9   7     7745.77     9325.42    131.77 o
  -6   9   7      372.10      372.02     11.20 o
  -5   9   7      462.47      484.03     11.78 o
  -4   9   7      174.91      184.01     10.53 o
  -3   9   7     2615.25     2539.77     53.90 o
  -2   9   7     1461.44     1262.19     22.88 o
  -1   9   7    26161.18    30241.98    412.25 o
   0   9   7       24.68       10.17      4.67 o
   1   9   7    43896.65    51316.08    697.25 o
   2   9   7      108.53       88.76      5.97 o
   3   9   7       37.99       49.44      5.21 o
   4   9   7       83.81       70.24      7.40 o
   5   9   7      979.36     1010.67     22.37 o
   6   9   7     1179.58     1024.48     23.54 o
   7   9   7    34927.83    36908.98    561.67 o
   8   9   7      925.46      801.44     22.43 o
   9   9   7     1475.16     1444.60     32.33 o
  10   9   7        1.67      -10.53     15.49 o
  11   9   7       21.59        2.69     16.96 o
  12   9   7       38.97       67.29     24.12 o
  13   9   7       46.71       74.48     21.34 o
  14   9   7       81.98       98.73     22.47 o
 -15  10   7       36.71       16.67     18.55 o
 -14  10   7      563.20      551.79     30.70 o
 -13  10   7        1.89      -15.74     15.74 o
 -12  10   7     1255.27     1225.85     39.94 o
 -11  10   7        9.97       10.43     12.38 o
 -10  10   7      191.65      219.47     24.85 o
  -9  10   7       53.87        9.96     16.20 o
  -8  10   7      493.50      603.49     17.35 o
  -7  10   7      407.81      373.36     12.25 o
  -6  10   7     1331.32     1472.99     25.13 o
  -5  10   7      135.41      121.82      8.43 o
  -4  10   7        0.33        5.49      5.47 o
  -3  10   7       88.39       70.45      5.49 o
  -2  10   7     2200.17     2490.45     37.57 o
  -1  10   7      945.33      803.01     28.98 o
   0  10   7      136.07       64.63      5.53 o
   1  10   7       73.53       72.61      7.26 o
   2  10   7      213.31      313.90     14.56 o
   3  10   7       84.29       75.26      5.06 o
   4  10   7     1772.93     2129.83     38.73 o
   5  10   7      393.22      327.49     13.39 o
   6  10   7     2168.97     2235.88     41.54 o
   7  10   7     1880.73     1941.57     38.97 o
   8  10   7       49.92       38.95     10.64 o
   9  10   7       96.17      111.65     14.43 o
  10  10   7        3.05       -9.91     14.04 o
  11  10   7       65.31       82.56     18.70 o
  12  10   7       18.96       49.69     19.26 o
  13  10   7       14.15       -4.49     17.64 o
 -15  11   7       34.26       27.40     19.23 o
 -14  11   7        7.04       -1.30     18.04 o
 -13  11   7      311.91      288.24     24.25 o
 -12  11   7       32.49       29.26     21.91 o
 -11  11   7        1.07      -12.22     12.22 o
 -10  11   7      423.50      358.93     18.73 o
  -9  11   7      136.57      129.43     13.20 o
  -8  11   7      962.33      959.34     22.65 o
  -7  11   7      453.42      403.35     13.97 o
  -6  11   7      127.95      127.41      7.11 o
  -5  11   7      218.10      200.18     10.13 o
  -4  11   7      472.92      569.86     12.45 o
  -3  11   7        0.93        3.93      4.54 o
  -2  11   7        2.77       -1.74      4.70 o
  -1  11   7      138.05      159.27      7.59 o
   0  11   7     4747.28     5009.56     71.89 o
   1  11   7        2.96        1.86      5.60 o
   2  11   7       88.32      109.19      6.69 o
   3  11   7        0.54        4.08      5.76 o
   4  11   7       69.41       51.37      7.56 o
   5  11   7       58.68       59.09      8.57 o
   6  11   7       30.94       19.29      8.42 o
   7  11   7       23.38       19.46     13.37 o
   8  11   7      270.97      222.21     13.68 o
   9  11   7       19.96      -12.22     12.22 o
  10  11   7        5.99        4.22     13.31 o
  11  11   7        2.16      -13.78     14.65 o
  12  11   7       62.96       76.44     18.96 o
  13  11   7       26.52       11.35     18.98 o
 -14  12   7        1.28       29.81     18.98 o
 -13  12   7      109.68      101.10     19.55 o
 -12  12   7       25.62       25.66     16.88 o
 -11  12   7      910.66     1006.59     29.69 o
 -10  12   7        1.73        1.69     11.47 o
  -9  12   7        4.04      -12.72     14.76 o
  -8  12   7       77.38       76.99     12.03 o
  -7  12   7     3996.59     4304.26     70.20 o
  -6  12   7      237.89      191.04     12.38 o
  -5  12   7      319.32      322.96      9.53 o
  -4  12   7      417.25      372.02     13.51 o
  -3  12   7     8468.23     9467.80    132.34 o
  -2  12   7       39.97       36.73      8.55 o
  -1  12   7    55580.47    69804.16    947.27 o
   0  12   7      281.90      229.76      8.91 o
   1  12   7    32730.20    42754.64    582.54 o
   2  12   7      541.31      516.70     12.91 o
   3  12   7    10358.78    11732.11    163.46 o
   4  12   7      263.08      286.30      9.53 o
   5  12   7     9821.61    10971.58    171.61 o
   6  12   7        6.91        1.06      8.13 o
   7  12   7    19313.81    20028.88    309.13 o
   8  12   7      362.05      321.23     26.28 o
   9  12   7      153.34      147.15     15.69 o
  10  12   7        2.62      -13.16     13.16 o
  11  12   7      124.50       88.66     18.70 o
  12  12   7        0.05       -1.04     18.04 o
  13  12   7      521.34      604.30     35.28 o
 -14  13   7      199.48      248.58     25.41 o
 -13  13   7        3.55      -11.47     17.05 o
 -12  13   7      407.34      330.49     29.10 o
 -11  13   7        8.05       -7.84     12.38 o
 -10  13   7       97.47       56.69     12.75 o
  -9  13   7      597.71      591.02     23.01 o
  -8  13   7        4.09       -6.75     10.62 o
  -7  13   7      405.09      448.40     36.50 o
  -6  13   7      282.21      304.84     16.63 o
  -5  13   7       26.68       36.52      5.26 o
  -4  13   7      457.54      465.42     14.13 o
  -3  13   7      516.65      503.59     21.75 o
  -2  13   7       45.00       94.65      8.16 o
  -1  13   7     2467.47     2596.58     40.11 o
   0  13   7     3122.74     3384.54     50.44 o
   1  13   7       76.13       95.14      7.74 o
   2  13   7     2523.89     3014.22     46.13 o
   3  13   7       40.26       58.12     10.80 o
   4  13   7       93.43      147.46      9.73 o
   5  13   7      557.00      472.45     30.78 o
   6  13   7      959.25      927.21     23.63 o
   7  13   7       50.40       85.09     13.49 o
   8  13   7       64.99       49.21     13.85 o
   9  13   7       96.85       59.56     16.65 o
  10  13   7        9.89        8.44     13.65 o
  11  13   7       23.41       13.84     17.79 o
  12  13   7       52.86       48.35     21.00 o
  13  13   7       82.52       77.78     21.99 o
 -14  14   7        0.61      -19.95     19.95 o
 -13  14   7       52.87       54.26     19.88 o
 -12  14   7        6.96       -0.65     16.55 o
 -11  14   7       11.20       -9.82     12.03 o
 -10  14   7        2.55       -5.24     11.50 o
  -9  14   7        0.40        3.38     11.47 o
  -8  14   7       61.81       39.02     11.12 o
  -7  14   7       59.18       44.71     10.62 o
  -6  14   7       33.34       63.49     16.08 o
  -5  14   7      110.14      120.38     10.18 o
  -4  14   7      122.77      125.93      6.25 o
  -3  14   7       10.41        8.80      5.36 o
  -2  14   7       61.62       61.49      6.11 o
  -1  14   7     1967.77     1957.27     32.00 o
   0  14   7      582.55      577.93     14.47 o
   1  14   7      214.81      202.77      9.38 o
   2  14   7        2.85        2.26      5.59 o
   3  14   7      582.03      523.81     13.56 o
   4  14   7      220.70      208.97     11.53 o
   5  14   7       14.42       12.45      8.20 o
   6  14   7      999.93      968.42     28.10 o
   7  14   7       33.32       94.38     14.93 o
   8  14   7      684.54      666.29     25.34 o
   9  14   7      729.45      663.13     26.06 o
  10  14   7       54.55       70.58     15.29 o
  11  14   7      181.12      171.36     21.24 o
  12  14   7      219.47      273.83     26.02 o
  13  14   7        4.71      -18.55     18.55 o
 -14  15   7        0.62      -15.72     18.55 o
 -13  15   7      195.06      159.90     23.45 o
 -12  15   7      212.69      186.16     24.90 o
 -11  15   7      181.72      187.20     16.25 o
 -10  15   7      118.74       87.82     13.85 o
  -9  15   7     6002.09     5491.06    101.37 o
  -8  15   7       20.00        3.40     10.75 o
  -7  15   7      395.70      192.38     14.02 o
  -6  15   7       81.68       94.15     14.40 o
  -5  15   7       71.21       32.77      5.92 o
  -4  15   7      431.03      429.53     13.48 o
  -3  15   7      127.41      141.80      7.95 o
  -2  15   7       60.45       58.77      6.75 o
  -1  15   7    26674.40    30128.09    412.82 o
   0  15   7        1.08        0.36      6.02 o
   1  15   7    34848.28    43395.50    592.09 o
   2  15   7       57.41       29.90      6.56 o
   3  15   7      685.33      969.49     19.57 o
   4  15   7       31.72       26.11      6.35 o
   5  15   7     2326.08     2391.26     44.26 o
   6  15   7       67.55       76.16     13.49 o
   7  15   7    33378.56    34104.71    578.96 o
   8  15   7      733.11      825.11     47.16 o
   9  15   7     3535.88     3579.15     92.16 o
  10  15   7      146.31      131.73     17.13 o
  11  15   7      660.62      695.40     43.62 o
  12  15   7      306.84      358.04     28.23 o
  13  15   7      720.67      796.77     39.69 o
 -14  16   7        0.86      -11.21     18.52 o
 -13  16   7      184.88      128.61     21.64 o
 -12  16   7      292.11      300.17     36.83 o
 -11  16   7       28.14       39.30     16.65 o
 -10  16   7       30.71        9.34     12.58 o
  -9  16   7      344.05      374.13     19.46 o
  -8  16   7     3208.32     2889.44     58.39 o
  -7  16   7        0.84        6.45     10.04 o
  -6  16   7      254.79      188.38     14.02 o
  -5  16   7        7.82        7.69      8.59 o
  -4  16   7     3032.39     3449.56     65.48 o
  -3  16   7        7.68       -5.45      5.45 o
  -2  16   7     1959.41     2240.56     39.17 o
  -1  16   7      134.49      134.52      9.68 o
   0  16   7    16384.90    18385.21    254.29 o
   1  16   7        6.53       24.55      9.52 o
   2  16   7      468.84      394.54     12.34 o
   3  16   7      262.79      271.41     10.92 o
   4  16   7      438.76      468.14     16.88 o
   5  16   7       18.61        4.78      9.00 o
   6  16   7     9900.02     9605.55    171.02 o
   7  16   7     2867.90     2804.11     59.30 o
   8  16   7    14424.82    14290.27    251.51 o
   9  16   7      232.27      219.60     18.73 o
  10  16   7      376.18      387.75     30.24 o
  11  16   7       87.11      109.86     20.42 o
  12  16   7     1872.50     1925.47     59.69 o
 -13  17   7      261.34      274.76     26.31 o
 -12  17   7      785.37      785.19     35.62 o
 -11  17   7       46.10       66.29     17.50 o
 -10  17   7       63.11       49.99     13.65 o
  -9  17   7        0.15        9.48     12.38 o
  -8  17   7      443.20      368.31     18.81 o
  -7  17   7      222.67      209.11     14.75 o
  -6  17   7       46.46       19.17     10.19 o
  -5  17   7       18.79       10.18     10.04 o
  -4  17   7      191.90      212.41     13.85 o
  -3  17   7      466.63      475.29     17.13 o
  -2  17   7       87.97      135.33      8.66 o
  -1  17   7      178.48      181.24      9.16 o
   0  17   7        2.75       21.67      7.30 o
   1  17   7     1510.53     1481.87     26.74 o
   2  17   7      187.52      218.68      9.77 o
   3  17   7      315.31      304.51     11.59 o
   4  17   7      189.81      145.69     10.74 o
   5  17   7       86.09       96.16     12.75 o
   6  17   7       31.59       66.49     14.23 o
   7  17   7       67.82      137.76     20.44 o
   8  17   7     1391.42     1430.72     46.44 o
   9  17   7      115.40      131.94     17.13 o
  10  17   7       26.44       26.01     18.41 o
  11  17   7        3.67       -0.83     15.11 o
  12  17   7      752.79      832.20     39.38 o
 -13  18   7     2238.50     2194.47     64.24 o
 -12  18   7      520.69      535.05     52.63 o
 -11  18   7     1303.18     1204.21     41.43 o
 -10  18   7      209.31      223.53     17.83 o
  -9  18   7     1421.09     1166.36     32.59 o
  -8  18   7       22.30       31.33     12.22 o
  -7  18   7     6768.23     5522.11    101.37 o
  -6  18   7      148.23      116.87     12.75 o
  -5  18   7      733.87      745.10     19.05 o
  -4  18   7      133.16      118.39      9.91 o
  -3  18   7     1785.71     2040.35     43.17 o
  -2  18   7       34.55       17.09      6.25 o
  -1  18   7     2706.63     2346.63     38.13 o
   0  18   7        1.24       -3.60      6.40 o
   1  18   7     1056.69     1316.52     24.69 o
   2  18   7      133.88      125.88      8.49 o
   3  18   7       68.28       85.32      8.25 o
   4  18   7        1.57       -9.86      9.86 o
   5  18   7     4229.59     4127.37     79.99 o
   6  18   7      556.99      589.99     24.29 o
   7  18   7    29593.29    30622.92    521.82 o
   8  18   7     1135.37     1145.40     34.74 o
   9  18   7     2199.51     2138.91     50.98 o
  10  18   7       98.40      122.06     17.62 o
  11  18   7      140.64       90.42     17.92 o
  12  18   7      478.62      643.58     44.11 o
 -13  19   7        2.95        9.40     19.35 o
 -12  19   7      107.06      128.88     22.98 o
 -11  19   7        4.79       11.26     16.96 o
 -10  19   7     2454.69     2386.33     63.72 o
  -9  19   7        0.12        8.05     12.75 o
  -8  19   7      133.63       62.87     13.65 o
  -7  19   7      209.50      206.40     15.60 o
  -6  19   7      444.84      448.62     19.79 o
  -5  19   7       91.74       73.90      6.36 o
  -4  19   7       72.84      103.51     11.10 o
  -3  19   7     1069.83     1004.62     23.90 o
  -2  19   7       51.49       21.81      8.46 o
  -1  19   7     1001.97      907.89     19.45 o
   0  19   7      110.43      105.29      8.33 o
   1  19   7       15.72       15.89      7.42 o
   2  19   7       65.88       96.19      8.49 o
   3  19   7      402.91      373.06     13.38 o
   4  19   7      274.78      246.12     15.87 o
   5  19   7      123.28       87.86     13.91 o
   6  19   7      709.27      660.55     25.03 o
   7  19   7      532.50      781.12     28.90 o
   8  19   7       25.59       26.96     14.17 o
   9  19   7       16.42       11.08     14.93 o
  10  19   7        0.00      -14.33     14.33 o
  11  19   7       71.21       62.76     18.00 o
  12  19   7       88.05       75.41     21.59 o
 -13  20   7      156.82      207.38     25.60 o
 -12  20   7       12.35       25.13     20.73 o
 -11  20   7        2.26       -7.85     17.22 o
 -10  20   7      586.26      464.89     38.44 o
  -9  20   7       11.01       14.82     13.20 o
  -8  20   7      943.02      840.04     27.79 o
  -7  20   7      253.25      280.99     17.66 o
  -6  20   7      798.09      734.47     24.71 o
  -5  20   7       77.78       76.81     11.91 o
  -4  20   7     1187.37     1155.33     26.30 o
  -3  20   7       42.59       67.54     11.28 o
  -2  20   7      407.80      422.62     16.16 o
  -1  20   7       21.15       27.41     10.78 o
   0  20   7       66.62       50.56      8.12 o
   1  20   7      155.73      171.68     10.13 o
   2  20   7       11.69       18.96      7.56 o
   3  20   7        0.25       -8.23      8.23 o
   4  20   7       74.56       36.34     11.91 o
   5  20   7       12.01       18.55     12.58 o
   6  20   7      348.05      371.97     21.05 o
   7  20   7     1545.82     1619.32     42.91 o
   8  20   7      130.19      105.82     16.80 o
   9  20   7      697.16      711.21     28.90 o
  10  20   7       70.21       32.68     16.56 o
  11  20   7        3.73       -1.16     17.28 o
 -12  21   7       26.60       19.82     21.00 o
 -11  21   7      209.84      222.20     26.40 o
 -10  21   7      186.83      208.82     22.47 o
  -9  21   7     2336.28     2081.30     48.11 o
  -8  21   7      367.79      351.03     19.39 o
  -7  21   7     2934.97     2299.85     50.34 o
  -6  21   7      165.54      135.39     14.02 o
  -5  21   7      443.52      557.68     25.20 o
  -4  21   7     1137.04     1134.46     41.88 o
  -3  21   7     4306.24     4329.82     72.76 o
  -2  21   7     4943.02     4712.32     78.55 o
  -1  21   7     4906.13     5559.54     90.16 o
   0  21   7        1.93        2.68      7.70 o
   1  21   7        1.43        3.52      7.42 o
   2  21   7     1002.69      975.59     21.60 o
   3  21   7      428.74      529.88     18.45 o
   4  21   7        9.55        2.22     11.60 o
   5  21   7      774.46      785.63     26.40 o
   6  21   7       36.01       38.23     14.30 o
   7  21   7    13062.55    13065.01    231.69 o
   8  21   7       75.90       38.64     15.29 o
   9  21   7       29.42       22.02     15.85 o
  10  21   7        7.71      -15.76     15.76 o
  11  21   7       69.70       53.93     18.00 o
 -12  22   7      162.41      153.12     24.21 o
 -11  22   7       25.58       34.29     19.26 o
 -10  22   7     1289.42     1246.67     44.68 o
  -9  22   7        2.94        3.11     13.79 o
  -8  22   7      769.92      784.92     27.72 o
  -7  22   7      242.45      187.53     16.87 o
  -6  22   7       27.32       22.83     12.58 o
  -5  22   7       19.88       -9.09     11.32 o
  -4  22   7    11042.19    11072.08    191.62 o
  -3  22   7      673.71      654.17     30.86 o
  -2  22   7     9199.27     9913.81    154.87 o
  -1  22   7      666.63      709.78     28.49 o
   0  22   7        9.89       17.47     10.78 o
   1  22   7        1.95       -0.41      7.83 o
   2  22   7      124.23      111.82     11.02 o
   3  22   7       50.55       44.72      9.91 o
   4  22   7       26.87       29.55     12.38 o
   5  22   7      160.83      110.11     15.03 o
   6  22   7      465.19      481.65     23.56 o
   7  22   7     1066.52     1034.01     33.57 o
   8  22   7      586.93      547.26     26.29 o
   9  22   7      760.38      744.17     30.18 o
  10  22   7      183.44      188.46     20.47 o
  11  22   7        7.41      -14.22     15.80 o
 -12  23   7      225.32      243.55     26.57 o
 -11  23   7       10.26       33.69     19.75 o
 -10  23   7      429.33      434.53     30.05 o
  -9  23   7       64.68       66.53     24.84 o
  -8  23   7       40.86       17.53     13.66 o
  -7  23   7      105.67      121.89     15.76 o
  -6  23   7       66.83       68.18     13.37 o
  -5  23   7      145.84      144.74     15.40 o
  -4  23   7     3262.19     3379.59     67.38 o
  -3  23   7       92.41      130.78     12.41 o
  -2  23   7     4823.89     4919.58     82.56 o
  -1  23   7     1483.10     1510.90     36.37 o
   0  23   7      437.79      414.93     16.64 o
   1  23   7      747.88      780.40     21.77 o
   2  23   7      342.43      377.48     16.35 o
   3  23   7        2.93      -10.77     10.77 o
   4  23   7      186.13      120.33     14.89 o
   5  23   7      524.59      480.39     23.00 o
   6  23   7        0.90       -7.31     13.76 o
   7  23   7       87.90       89.35     16.20 o
   8  23   7        2.06        1.00     15.84 o
   9  23   7        8.24       -1.78     16.48 o
  10  23   7      138.40      162.14     20.85 o
  11  23   7        0.05      -19.82     21.24 o
 -11  24   7       46.66       31.76     20.42 o
 -10  24   7       41.65       71.60     21.00 o
  -9  24   7      527.45      555.21     31.84 o
  -8  24   7       79.62       66.74     14.96 o
  -7  24   7     3521.33     2815.51     60.28 o
  -6  24   7       14.04        8.66     12.03 o
  -5  24   7        0.14       -4.55     11.60 o
  -4  24   7        5.75        6.68     12.03 o
  -3  24   7     1450.16     1452.82     37.32 o
  -2  24   7      745.81      839.32     29.55 o
  -1  24   7      124.81      184.59     13.69 o
   0  24   7       64.22       74.24     10.84 o
   1  24   7      722.29      821.74     22.48 o
   2  24   7      316.14      308.21     15.46 o
   3  24   7      706.62      736.88     25.82 o
   4  24   7       75.16       84.87     14.14 o
   5  24   7      812.35      822.10     28.57 o
   6  24   7      273.86      204.15     18.21 o
   7  24   7     5312.86     5082.32    100.52 o
   8  24   7       15.74       30.26     15.97 o
   9  24   7      305.97      287.04     23.17 o
  10  24   7        9.25      -16.01     16.01 o
 -11  25   7       43.71       10.25     20.73 o
 -10  25   7       19.26       -8.00     19.75 o
  -9  25   7        1.42       -0.45     25.17 o
  -8  25   7      742.38      746.39     28.19 o
  -7  25   7        5.22       22.97     14.14 o
  -6  25   7       34.41        0.36     12.75 o
  -5  25   7        1.80      -10.81     11.91 o
  -4  25   7      174.62      209.23     16.97 o
  -3  25   7       16.52       22.87     14.00 o
  -2  25   7      696.46      883.41     41.36 o
  -1  25   7       41.22       34.88     11.97 o
   0  25   7      542.91      562.53     21.92 o
   1  25   7      936.94      915.87     27.32 o
   2  25   7      441.33      410.50     17.44 o
   3  25   7      409.15      350.10     19.30 o
   4  25   7      973.20     1009.06     31.44 o
   5  25   7       32.89        0.57     13.55 o
   6  25   7       61.87       66.30     15.60 o
   7  25   7      340.72      296.34     21.61 o
   8  25   7     1492.00     1523.62     42.81 o
   9  25   7        0.45       -3.86     15.94 o
  10  25   7      196.63      190.33     21.30 o
 -11  26   7       48.26       38.04     22.68 o
 -10  26   7      360.32      286.01     47.43 o
  -9  26   7      164.91      159.80     23.65 o
  -8  26   7      258.33      238.73     19.58 o
  -7  26   7      159.75      157.77     16.87 o
  -6  26   7        8.32      -11.63     12.58 o
  -5  26   7      165.70      132.16     15.40 o
  -4  26   7       86.97       88.42     14.55 o
  -3  26   7      500.35      499.56     24.20 o
  -2  26   7     4312.16     4328.39     83.92 o
  -1  26   7      137.47      123.28     13.39 o
   0  26   7       46.97       56.80     12.38 o
   1  26   7       50.06       53.34     12.22 o
   2  26   7        1.07       11.21     10.31 o
   3  26   7      259.69      219.14     17.06 o
   4  26   7      200.21      171.07     17.06 o
   5  26   7      262.35      250.80     19.39 o
   6  26   7       15.66       -5.18     14.02 o
   7  26   7       88.02       91.89     17.46 o
   8  26   7      189.18      206.56     21.13 o
   9  26   7        7.70        4.74     16.41 o
 -10  27   7       97.21       87.78     23.25 o
  -9  27   7      348.60      417.59     34.94 o
  -8  27   7       49.67       38.77     18.36 o
  -7  27   7     1324.01     1199.19     35.46 o
  -6  27   7        3.67      -12.87     12.87 o
  -5  27   7        2.23      -12.58     12.58 o
  -4  27   7       14.49       -9.63     14.04 o
  -3  27   7      443.33      434.62     22.69 o
  -2  27   7      970.44     1003.67     49.75 o
  -1  27   7        2.26       16.92     12.34 o
   0  27   7        9.94       32.93     14.26 o
   1  27   7      934.77     1037.93     30.15 o
   2  27   7      492.01      473.36     25.34 o
   3  27   7      501.35      480.32     22.94 o
   4  27   7       70.81       83.16     15.60 o
   5  27   7       12.49       -1.26     15.84 o
   6  27   7       28.68        7.08     15.25 o
   7  27   7      124.01      136.32     21.60 o
   8  27   7       10.99        3.03     16.25 o
   9  27   7      447.71      460.99     26.73 o
 -10  28   7       77.24       35.02     22.95 o
  -9  28   7       36.53       50.46     27.77 o
  -8  28   7        0.22        0.51     19.75 o
  -7  28   7      109.86      129.01     17.37 o
  -6  28   7       48.49       31.23     14.92 o
  -5  28   7       16.73       15.69     13.18 o
  -4  28   7      288.22      248.20     19.23 o
  -3  28   7        8.63      -13.88     13.88 o
  -2  28   7       73.58      106.19     19.05 o
  -1  28   7      680.78      667.32     25.27 o
   0  28   7      411.40      473.51     23.15 o
   1  28   7      343.20      394.65     25.36 o
   2  28   7      469.36      464.57     24.93 o
   3  28   7       60.10       80.59     16.50 o
   4  28   7     3258.78     3012.69     65.12 o
   5  28   7       11.47        1.79     14.02 o
   6  28   7      367.25      391.63     23.38 o
   7  28   7      180.63      175.11     20.21 o
   8  28   7      276.54      290.20     23.06 o
  -9  29   7       14.50       32.96     24.57 o
  -8  29   7       29.43       17.70     21.81 o
  -7  29   7       15.09       20.10     19.80 o
  -6  29   7       81.27       49.04     16.14 o
  -5  29   7      104.39       99.09     15.60 o
  -4  29   7      418.29      466.14     23.85 o
  -3  29   7      604.57      567.37     25.69 o
  -2  29   7       33.61       57.58     19.45 o
  -1  29   7      211.69      236.28     22.53 o
   0  29   7       42.31       61.28     14.58 o
   1  29   7       98.76       81.14     14.89 o
   2  29   7      593.29      578.23     28.73 o
   3  29   7      187.18      194.52     35.27 o
   4  29   7      515.42      531.96     24.79 o
   5  29   7      210.78      174.96     18.18 o
   6  29   7       63.10       66.98     16.62 o
   7  29   7        3.71       14.00     16.01 o
   8  29   7        0.14        4.90     16.35 o
  -9  30   7      117.49      183.62     32.11 o
  -8  30   7      124.13      166.11     25.11 o
  -7  30   7       54.02       13.65     15.76 o
  -6  30   7       22.68       29.49     15.60 o
  -5  30   7        9.15      -12.16     14.45 o
  -4  30   7        1.25        0.64     14.14 o
  -3  30   7        0.66        0.19     17.16 o
  -2  30   7      717.16      733.36     52.92 o
  -1  30   7       19.88       63.14     19.05 o
   0  30   7        4.12       40.67     17.50 o
   1  30   7      433.54      496.24     27.28 o
   2  30   7      158.40      164.12     18.96 o
   3  30   7        4.80      -13.22     13.22 o
   4  30   7      104.77      139.09     19.42 o
   5  30   7       79.46       75.35     15.63 o
   6  30   7       96.30       95.29     23.55 o
   7  30   7      222.01      208.66     20.65 o
  -8  31   7      234.00      291.19     28.60 o
  -7  31   7       52.78       58.67     20.42 o
  -6  31   7      388.58      328.48     22.93 o
  -5  31   7       84.78       87.44     16.97 o
  -4  31   7     2022.69     1717.96     56.31 o
  -3  31   7      275.29      233.68     23.04 o
  -2  31   7      421.30      419.96     28.30 o
  -1  31   7      181.72      167.75     21.90 o
   0  31   7        3.65       20.50     17.96 o
   1  31   7        5.61       16.75     17.96 o
   2  31   7        3.35      -14.84     14.84 o
   3  31   7        9.83       -3.09     14.20 o
   4  31   7      693.59      692.02     31.19 o
   5  31   7       28.01       12.67     13.85 o
   6  31   7      126.45      178.57     19.72 o
   7  31   7       38.85       55.66     14.88 o
  -7  32   7       77.96       62.17     22.19 o
  -6  32   7      133.13      148.72     19.92 o
  -5  32   7       95.40       91.87     17.39 o
  -4  32   7        4.53       33.64     18.20 o
  -3  32   7        0.32      -16.96     19.52 o
  -2  32   7       85.26      117.40     21.09 o
  -1  32   7      323.68      423.04     28.73 o
   0  32   7      265.49      221.61     23.40 o
   1  32   7       12.25      -13.37     21.99 o
   2  32   7       75.99       80.55     17.96 o
   3  32   7      166.83      180.00     20.73 o
   4  32   7      501.41      477.51     27.10 o
   5  32   7      182.14      141.21     21.39 o
   6  32   7       33.75       18.62     12.69 o
  -6  33   7       37.35       59.24     17.24 o
  -5  33   7        7.18        6.88     18.61 o
  -4  33   7        0.80       16.44     18.61 o
  -3  33   7        1.81      -13.03     31.03 o
  -2  33   7       68.26       80.20     21.50 o
  -1  33   7     1131.92     1120.76     42.66 o
   0  33   7       64.71       69.21     20.61 o
   1  33   7        0.63       26.79     23.76 o
   2  33   7        7.23       22.55     20.94 o
   3  33   7       49.22       36.62     16.55 o
   4  33   7       22.05       27.23     15.76 o
   5  33   7       97.51       85.76     14.45 o
  -5  34   7       22.43       21.64     28.41 o
  -4  34   7     2286.54     2276.82     62.74 o
  -3  34   7        0.29       -5.41     19.17 o
  -2  34   7       10.42       -6.41     19.42 o
  -1  34   7      890.51      883.60     39.77 o
   0  34   7     1305.93     1336.28    112.24 o
   1  34   7      223.77      210.26     33.51 o
   2  34   7        0.29      -24.69     24.69 o
   3  34   7        0.10      -15.74     15.74 o
   4  34   7      602.25      469.14     28.43 o
  -4  35   7      212.61      208.47     25.41 o
  -3  35   7      256.01      299.11     34.36 o
  -2  35   7      519.30      527.55     33.12 o
  -1  35   7      129.20      170.34     24.93 o
   0  35   7       53.73      101.82     29.83 o
   1  35   7        0.82       17.62     27.29 o
   2  35   7       36.71       67.34     28.22 o
   3  35   7       21.90       32.42     39.91 o
  -2  36   7       81.29       55.04     22.95 o
  -1  36   7      725.96      830.04     40.78 o
   0  36   7      112.76      149.56     32.59 o
 -14   0   8       28.28      -19.95     27.44 o
 -13   0   8      278.01      314.99     31.18 o
 -12   0   8    15314.21    15896.00    317.03 o
 -11   0   8      982.65      954.35     33.30 o
 -10   0   8   100492.02   111714.67   2147.18 o
  -9   0   8      667.41      637.08     24.44 o
  -8   0   8      889.33      803.51     25.19 o
  -7   0   8       26.71       28.65      8.40 o
  -6   0   8      386.89      213.88     11.63 o
  -5   0   8       37.40       43.07      7.21 o
  -4   0   8    59767.77    71989.80   1386.22 o
  -3   0   8      338.03      303.80     21.05 o
  -2   0   8     3839.85     6346.25    125.34 o
  -1   0   8        0.01        4.41      4.87 o
   0   0   8      265.30      283.65     18.65 o
   1   0   8       37.44        7.03      4.67 o
   2   0   8       55.45       49.73      5.71 o
   3   0   8        3.00        9.98     14.97 o
   4   0   8     4479.93     5725.47    114.90 o
   5   0   8      188.61      154.42     10.56 o
   6   0   8     2495.07     2852.63     61.24 o
   7   0   8      544.84      436.06     27.29 o
   8   0   8       23.91      -11.64     15.58 o
   9   0   8      245.81      201.88     29.93 o
  10   0   8     6122.49     5813.07    179.58 o
  11   0   8       49.67       49.23     33.67 o
  12   0   8      112.65       80.79     24.50 o
  13   0   8       28.88       69.59     25.76 o
  14   0   8     2887.47     3438.38    110.22 o
 -14   1   8       12.47        3.42     16.28 o
 -13   1   8      613.85      675.20     22.48 o
 -12   1   8        1.08       11.95     10.11 o
 -11   1   8     2449.04     2516.75     43.09 o
 -10   1   8     3066.44     3518.74     98.26 o
  -9   1   8      434.41      386.74     13.83 o
  -8   1   8      158.64      106.30      8.22 o
  -7   1   8        0.96       -5.03      5.03 o
  -6   1   8      179.12      171.15      7.65 o
  -5   1   8       43.97       58.64      5.95 o
  -4   1   8      258.82      241.57      8.37 o
  -3   1   8      137.55      146.25      5.59 o
  -2   1   8      214.80      159.93      8.55 o
  -1   1   8     1894.02     1792.22     32.06 o
   0   1   8     3842.19     3182.59    127.53 o
   1   1   8        4.11        5.77      3.53 o
   2   1   8     1010.30      782.92     18.68 o
   3   1   8       66.39       76.85      4.54 o
   4   1   8      530.52      424.40     16.92 o
   5   1   8      344.90      399.09     10.63 o
   6   1   8      307.24      293.96      9.68 o
   7   1   8       58.46       38.37      8.05 o
   8   1   8       55.02       41.39     12.03 o
   9   1   8      162.86      140.71     14.62 o
  10   1   8        0.00       -5.79     12.87 o
  11   1   8       38.70       24.83     14.30 o
  12   1   8      138.19      127.14     17.92 o
  13   1   8       57.64       45.22     17.06 o
  14   1   8       57.86       56.07     21.64 o
 -14   2   8        3.44      -15.71     15.71 o
 -13   2   8      395.17      438.49     23.76 o
 -12   2   8       95.13       87.62     12.87 o
 -11   2   8     2179.84     2236.09     39.48 o
 -10   2   8     3053.69     3194.82     51.78 o
  -9   2   8      200.60      224.58     11.17 o
  -8   2   8      962.21      866.16     18.86 o
  -7   2   8       51.34       37.39      6.16 o
  -6   2   8       56.34       50.07      5.59 o
  -5   2   8     1084.26     1261.23     21.16 o
  -4   2   8      104.18       75.36      7.62 o
  -3   2   8     6102.00     5950.80    161.24 o
  -2   2   8     1816.04     1700.61     39.04 o
  -1   2   8     5247.61     5691.04     86.48 o
   0   2   8      797.12      766.52     24.86 o
   1   2   8     1898.50     1822.21     29.65 o
   2   2   8       72.32       78.04      4.94 o
   3   2   8      653.58      712.56     20.08 o
   4   2   8       92.45       79.44      5.09 o
   5   2   8      162.86      173.47      7.26 o
   6   2   8        2.41       -2.84      6.03 o
   7   2   8      996.03      980.06     22.81 o
   8   2   8       17.39      -10.11     10.77 o
   9   2   8      145.26      132.51     15.17 o
  10   2   8        7.21      -12.03     12.03 o
  11   2   8       47.42       59.96     15.40 o
  12   2   8        6.57        3.99     14.55 o
  13   2   8       29.76       16.76     16.73 o
  14   2   8        2.20       -3.99     19.88 o
 -15   3   8      121.05      144.66     34.92 o
 -14   3   8        0.01        8.38     22.45 o
 -13   3   8        3.77       -9.71     11.68 o
 -12   3   8     1244.05     1253.37     33.66 o
 -11   3   8      112.93      114.83     11.17 o
 -10   3   8     8414.74     8949.98    128.55 o
  -9   3   8      114.69       69.04     10.41 o
  -8   3   8     1428.44     1652.02     28.84 o
  -7   3   8      103.31       88.09      7.06 o
  -6   3   8       12.43       47.14      5.43 o
  -5   3   8       20.68       18.69      5.76 o
  -4   3   8      835.38      621.82     12.41 o
  -3   3   8       26.81       29.07      9.56 o
  -2   3   8    20485.43    25092.30    372.08 o
  -1   3   8       67.77       42.45      4.46 o
   0   3   8     1922.76     2533.22     55.77 o
   1   3   8      231.72      164.01      6.16 o
   2   3   8      243.87      196.10      6.19 o
   3   3   8       20.10       17.15      3.59 o
   4   3   8     5063.09     6269.26     99.14 o
   5   3   8      371.14      341.17     12.75 o
   6   3   8      595.10      689.84     17.55 o
   7   3   8       82.89       57.31      8.79 o
   8   3   8      273.62      221.47     15.25 o
   9   3   8      508.51      455.81     21.78 o
  10   3   8      508.98      491.68     23.05 o
  11   3   8       77.78       44.12     14.81 o
  12   3   8      256.71      374.00     23.36 o
  13   3   8       24.60        7.48     20.58 o
  14   3   8      425.38      559.44     34.91 o
 -15   4   8      414.81      501.87     39.91 o
 -14   4   8       80.79      121.07     35.00 o
 -13   4   8      415.46      495.70     22.51 o
 -12   4   8      390.97      383.57     19.66 o
 -11   4   8     2719.78     2866.88     47.43 o
 -10   4   8      307.05      256.75     15.24 o
  -9   4   8      136.43      129.50     10.04 o
  -8   4   8      368.80      346.26     11.82 o
  -7   4   8     1014.95     1241.08     23.42 o
  -6   4   8       34.21       23.72      4.83 o
  -5   4   8     9018.07    10065.73    140.06 o
  -4   4   8       79.37       92.94      6.88 o
  -3   4   8    12084.03    12254.76    184.26 o
  -2   4   8        0.34        5.93      6.83 o
  -1   4   8     1696.44     1665.22     43.99 o
   0   4   8      416.11      330.25     10.26 o
   1   4   8     8008.10     8395.54    123.62 o
   2   4   8        0.00        1.31      4.84 o
   3   4   8        7.75       15.70      5.44 o
   4   4   8      529.28      485.26     13.96 o
   5   4   8      168.58      161.92      9.38 o
   6   4   8       97.82       89.98      8.57 o
   7   4   8      211.83      159.58     10.64 o
   8   4   8        2.28       -9.98     10.46 o
   9   4   8       63.48       34.60     12.03 o
  10   4   8       30.94       19.78     13.37 o
  11   4   8        2.56       11.11     13.49 o
  12   4   8        2.09       18.45     14.75 o
  13   4   8      597.25      670.68     53.56 o
  14   4   8       31.89       33.28     21.51 o
 -15   5   8      709.41      796.76     44.74 o
 -14   5   8       13.66       19.79     14.99 o
 -13   5   8       72.50       69.08     14.02 o
 -12   5   8        1.11        5.02     12.22 o
 -11   5   8       19.29       19.63     12.38 o
 -10   5   8      187.19      163.13     17.31 o
  -9   5   8       82.41       69.58      9.06 o
  -8   5   8      207.35      182.39      9.14 o
  -7   5   8     2708.88     2790.38     42.93 o
  -6   5   8      746.05      694.24     15.93 o
  -5   5   8        1.46       12.94      5.32 o
  -4   5   8      327.03      278.74     18.15 o
  -3   5   8      343.32      319.21     14.96 o
  -2   5   8     1695.29     1534.58     26.80 o
  -1   5   8     2199.32     2067.68     34.19 o
   0   5   8       27.47        9.10      3.72 o
   1   5   8      801.08      668.07     27.20 o
   2   5   8      362.95      326.19      8.81 o
   3   5   8     1263.64     1201.42     23.50 o
   4   5   8      167.93      204.18     14.68 o
   5   5   8      131.43      126.76      8.97 o
   6   5   8        0.64       -6.88      6.88 o
   7   5   8      235.82      239.66     12.33 o
   8   5   8      100.38      113.73     11.06 o
   9   5   8      305.30      254.85     16.74 o
  10   5   8       12.64       -1.42     12.38 o
  11   5   8       94.40       81.66     15.49 o
  12   5   8      141.92      158.21     21.87 o
  13   5   8       14.13       24.96     19.26 o
  14   5   8       53.82       96.43     23.49 o
 -15   6   8        9.24        5.82     23.37 o
 -14   6   8        1.74      -11.56     15.55 o
 -13   6   8        9.54       17.97     13.65 o
 -12   6   8      130.33      163.12     16.02 o
 -11   6   8      116.91      104.32     13.20 o
 -10   6   8    13049.35    13872.64    195.35 o
  -9   6   8       62.01       32.74     19.15 o
  -8   6   8        9.73       30.64      9.69 o
  -7   6   8      198.01      172.74     10.88 o
  -6   6   8     3415.91     3670.54     54.62 o
  -5   6   8      195.58      206.36      7.44 o
  -4   6   8      144.77      108.34      8.64 o
  -3   6   8       68.67       31.25      5.44 o
  -2   6   8    33538.17    41498.16    892.23 o
  -1   6   8       53.26       16.54      4.12 o
   0   6   8     1167.74     1561.53     59.88 o
   1   6   8       87.87       38.94      7.88 o
   2   6   8     3068.02     3142.36     48.28 o
   3   6   8      190.65      166.53     13.32 o
   4   6   8    43462.42    51376.99    776.21 o
   5   6   8      701.40      611.80     25.62 o
   6   6   8        3.62       11.20     10.09 o
   7   6   8      172.14      118.19     11.82 o
   8   6   8     4552.32     4508.58     76.42 o
   9   6   8       39.67       30.58     12.75 o
  10   6   8      141.83       75.23     14.59 o
  11   6   8        0.37      -11.59     12.58 o
  12   6   8      616.42      668.01     32.01 o
  13   6   8       42.24       38.50     18.94 o
  14   6   8     1798.68     2127.05     65.08 o
 -15   7   8       63.33       16.39     51.13 o
 -14   7   8       22.14       32.64     28.17 o
 -13   7   8        0.16       -0.58     13.05 o
 -12   7   8      128.35      134.50     14.93 o
 -11   7   8      155.45      125.54     14.59 o
 -10   7   8     1897.15     1874.11     42.67 o
  -9   7   8     2094.59     2026.36     34.72 o
  -8   7   8       50.54       49.72      7.00 o
  -7   7   8     7799.12     8352.00    118.60 o
  -6   7   8      332.37      295.74     10.04 o
  -5   7   8        6.08       13.15      4.66 o
  -4   7   8        7.51       -5.76      5.76 o
  -3   7   8     6595.48     7179.67    177.95 o
  -2   7   8     3687.17     3455.58     62.96 o
  -1   7   8     9964.52    10596.81    183.12 o
   0   7   8       56.73       68.89      4.89 o
   1   7   8       82.79      135.08      6.45 o
   2   7   8       21.20        7.16      4.56 o
   3   7   8      428.84      427.86     18.07 o
   4   7   8      101.47      159.56      9.17 o
   5   7   8     1155.76     1192.52     24.91 o
   6   7   8      988.65      918.32     22.14 o
   7   7   8      149.91      174.25     12.21 o
   8   7   8       28.76       -4.90      9.59 o
   9   7   8        0.01      -12.40     12.40 o
  10   7   8        5.40      -11.89     11.89 o
  11   7   8       28.94       28.73     16.32 o
  12   7   8       12.06        7.92     16.55 o
  13   7   8      506.70      512.35     32.01 o
  14   7   8       24.12       27.22     21.00 o
 -15   8   8      395.92      496.67     28.04 o
 -14   8   8        1.34       -3.10     16.32 o
 -13   8   8      130.49      110.68     37.26 o
 -12   8   8       31.86       32.90     14.04 o
 -11   8   8       25.22        3.66     11.89 o
 -10   8   8        5.24       65.05     17.28 o
  -9   8   8       64.97       66.91     16.07 o
  -8   8   8      137.51      140.64      9.48 o
  -7   8   8     1228.13     1399.12     24.84 o
  -6   8   8       20.68       14.39      4.99 o
  -5   8   8       12.97       39.11      6.41 o
  -4   8   8       60.13       52.17      6.58 o
  -3   8   8      662.30      657.40     15.48 o
  -2   8   8      247.56      243.48     11.11 o
  -1   8   8      277.92      376.54      9.92 o
   0   8   8      483.87      397.71     27.90 o
   1   8   8     2272.27     2263.81     34.41 o
   2   8   8        5.56        0.21      4.65 o
   3   8   8       39.72       34.70      6.32 o
   4   8   8       18.50       13.76      6.69 o
   5   8   8     1689.14     1582.37     34.02 o
   6   8   8      127.71      132.37     10.31 o
   7   8   8      495.00      429.07     17.64 o
   8   8   8      265.43      249.64     14.06 o
   9   8   8        2.44      -11.47     11.47 o
  10   8   8        0.31      -11.86     12.75 o
  11   8   8        0.19        1.77     16.32 o
  12   8   8        5.07       -6.86     15.76 o
  13   8   8      192.39      180.45     22.95 o
 -15   9   8      126.13      151.91     21.29 o
 -14   9   8     1046.37     1184.38     44.00 o
 -13   9   8       84.82       95.26     19.51 o
 -12   9   8     1313.91     1363.41     36.38 o
 -11   9   8       17.90       13.14     11.89 o
 -10   9   8     9991.39    10342.23    179.31 o
  -9   9   8        4.46      -15.84     15.84 o
  -8   9   8      138.93      145.54     10.31 o
  -7   9   8      170.93      126.05      7.61 o
  -6   9   8      149.39      241.69     10.19 o
  -5   9   8       45.58       24.97      6.58 o
  -4   9   8     1465.87     1608.14     29.31 o
  -3   9   8       10.12       12.66      7.09 o
  -2   9   8     6763.15     7875.58    110.16 o
  -1   9   8      415.55      341.50     10.64 o
   0   9   8        0.45       26.09     13.37 o
   1   9   8       69.12       87.90      6.56 o
   2   9   8     3664.44     3962.33     57.57 o
   3   9   8        0.22       -5.76      5.76 o
   4   9   8    16238.52    20035.99    306.90 o
   5   9   8      347.75      250.36     12.81 o
   6   9   8     2021.04     1865.29     36.15 o
   7   9   8      388.87      302.55     16.54 o
   8   9   8       37.22       21.51      9.95 o
   9   9   8      148.12      131.03     13.04 o
  10   9   8      465.20      339.81     23.65 o
  11   9   8       18.94       12.28     16.96 o
  12   9   8      441.16      529.31     31.84 o
  13   9   8       70.27       46.44     31.97 o
 -15  10   8      571.16      623.76     32.97 o
 -14  10   8       39.29       47.36     19.75 o
 -13  10   8     1119.86     1122.32     40.89 o
 -12  10   8       47.05       61.00     14.02 o
 -11  10   8       57.81       63.89     13.31 o
 -10  10   8       33.36       33.99     12.03 o
  -9  10   8        2.38      -15.50     15.50 o
  -8  10   8      206.46      182.73     13.31 o
  -7  10   8     5511.52     5532.76     80.70 o
  -6  10   8       15.16       18.83      8.01 o
  -5  10   8      462.02      553.97     23.46 o
  -4  10   8        1.30       -2.00      5.44 o
  -3  10   8     5409.27     5560.87     79.36 o
  -2  10   8      126.70      139.85      6.16 o
  -1  10   8      357.48      410.26     16.73 o
   0  10   8     1851.72     1562.45     26.80 o
   1  10   8    10512.67    12017.62    166.43 o
   2  10   8      460.56      445.63     11.82 o
   3  10   8     6008.60     6440.52     91.89 o
   4  10   8     1088.92     1134.85     25.19 o
   5  10   8     2001.77     1918.30     36.46 o
   6  10   8        2.98        6.59      8.42 o
   7  10   8      115.96       84.66     16.92 o
   8  10   8       27.55        7.73      9.95 o
   9  10   8      597.75      492.32     20.11 o
  10  10   8       11.70        1.89     15.73 o
  11  10   8      190.21      174.43     21.34 o
  12  10   8        0.37        5.88     18.42 o
  13  10   8      508.61      578.85     34.00 o
 -14  11   8       23.53       48.73     18.78 o
 -13  11   8       11.02       19.74     16.19 o
 -12  11   8      303.77      344.91     20.21 o
 -11  11   8      236.32      217.13     16.02 o
 -10  11   8      271.53      268.31     16.56 o
  -9  11   8      121.37       97.44     15.84 o
  -8  11   8       26.72       12.58     10.19 o
  -7  11   8      239.11      259.05     13.85 o
  -6  11   8       47.39       24.58      7.17 o
  -5  11   8       92.56       73.51      7.17 o
  -4  11   8      108.56      110.58      7.89 o
  -3  11   8       99.19      102.55      7.74 o
  -2  11   8      830.79      836.80     16.28 o
  -1  11   8      420.00      544.31     16.26 o
   0  11   8       13.50       14.59      5.40 o
   1  11   8       75.02       84.13      6.79 o
   2  11   8      103.43       87.74      5.97 o
   3  11   8      180.59      166.51     14.69 o
   4  11   8      135.15      142.20      9.72 o
   5  11   8     1097.68     1088.81     24.45 o
   6  11   8       21.13        8.00      8.97 o
   7  11   8      162.87      175.37     13.33 o
   8  11   8      120.12      113.27     11.89 o
   9  11   8       25.35      -10.06     12.75 o
  10  11   8        6.95       25.84     16.96 o
  11  11   8        9.39       15.96     17.05 o
  12  11   8       64.48       87.70     21.51 o
  13  11   8       88.43       84.33     21.51 o
 -14  12   8      841.68      997.97     56.96 o
 -13  12   8      273.33      233.20     22.19 o
 -12  12   8       12.98        1.48     13.49 o
 -11  12   8        2.75       -4.04     12.38 o
 -10  12   8     1153.41     1130.60     30.96 o
  -9  12   8       23.33       19.50     11.21 o
  -8  12   8     1389.71     1353.43     32.40 o
  -7  12   8      624.00      583.17     19.99 o
  -6  12   8        4.37        5.34      8.77 o
  -5  12   8        1.36       -2.31      2.31 o
  -4  12   8     2271.95     2680.23     73.52 o
  -3  12   8       13.59       30.48      5.45 o
  -2  12   8     9758.58    11395.26    157.89 o
  -1  12   8     1417.54     1340.85     23.43 o
   0  12   8     1565.34     2119.23     37.00 o
   1  12   8      638.85      595.96     14.10 o
   2  12   8      366.06      591.68     13.79 o
   3  12   8       75.35       81.97      6.34 o
   4  12   8     9127.08    11232.77    175.39 o
   5  12   8      297.28      264.24     16.98 o
   6  12   8     1670.68     1618.65     33.74 o
   7  12   8       51.11       13.83     16.35 o
   8  12   8     8299.77     8558.32    154.46 o
   9  12   8        0.92      -11.60     11.60 o
  10  12   8      888.63      849.80     34.39 o
  11  12   8       37.54       41.67     18.28 o
  12  12   8     5233.15     6607.53    150.66 o
  13  12   8        1.56       24.48     21.00 o
 -14  13   8        3.66       -4.91     18.09 o
 -13  13   8      765.33      935.51     37.13 o
 -12  13   8       18.83        7.90     15.49 o
 -11  13   8        1.49       -3.27     12.38 o
 -10  13   8       27.24       23.64     14.04 o
  -9  13   8      437.91      452.84     20.17 o
  -8  13   8       23.67       -6.96     10.04 o
  -7  13   8      528.90      604.44     21.02 o
  -6  13   8       65.29       41.88      9.68 o
  -5  13   8     2835.99     3046.46     50.99 o
  -4  13   8     3680.63     3644.31     54.59 o
  -3  13   8    15450.35    17810.89    245.19 o
  -2  13   8     1205.54     1232.78     24.16 o
  -1  13   8     4932.21     5058.48     73.31 o
   0  13   8      489.37      425.96     12.30 o
   1  13   8     2809.97     3225.96     54.33 o
   2  13   8       46.94       34.59      5.97 o
   3  13   8     1716.45     1906.31     31.53 o
   4  13   8      174.11      157.72     10.31 o
   5  13   8     4807.86     4615.80     77.25 o
   6  13   8      404.26      341.30     15.76 o
   7  13   8     2368.33     2176.38     42.45 o
   8  13   8     2029.65     1910.43     53.32 o
   9  13   8      222.26      234.43     18.45 o
  10  13   8      205.01      213.60     18.65 o
  11  13   8      192.85      220.56     23.32 o
  12  13   8       82.79       99.11     22.19 o
  13  13   8     1088.91     1242.65     48.10 o
 -14  14   8        1.33      -17.20     17.20 o
 -13  14   8        2.57       -0.89     18.42 o
 -12  14   8       76.93       60.72     18.04 o
 -11  14   8      515.57      558.14     23.56 o
 -10  14   8       81.03      106.50     14.93 o
  -9  14   8        0.43       10.71     11.32 o
  -8  14   8      298.71      255.36     15.76 o
  -7  14   8      331.67      269.76     15.29 o
  -6  14   8       31.73       25.68      9.35 o
  -5  14   8        2.68       -0.60      8.36 o
  -4  14   8      731.54      787.16     16.63 o
  -3  14   8     1839.00     1967.46     32.36 o
  -2  14   8     2591.84     2591.63     40.46 o
  -1  14   8       88.74       90.89      7.45 o
   0  14   8      238.71      195.89      8.91 o
   1  14   8       27.40       47.81      6.56 o
   2  14   8       43.04       55.38      6.56 o
   3  14   8        0.29       -5.22      5.77 o
   4  14   8      118.71       94.60      9.17 o
   5  14   8       34.25       27.66      8.66 o
   6  14   8      448.62      431.56     35.41 o
   7  14   8      456.56      441.72     21.80 o
   8  14   8      151.43      173.61     16.95 o
   9  14   8      486.65      517.67     23.96 o
  10  14   8        5.77       -7.99     13.49 o
  11  14   8      637.00      646.48     39.50 o
  12  14   8       35.92       62.34     20.96 o
  13  14   8      569.97      608.83     36.46 o
 -14  15   8        2.43        0.60     19.23 o
 -13  15   8       89.02      145.63     23.10 o
 -12  15   8      137.14      130.94     21.00 o
 -11  15   8       17.39        4.23     12.98 o
 -10  15   8      483.12      405.43     21.20 o
  -9  15   8      430.87      363.14     18.81 o
  -8  15   8      473.95      510.46     21.18 o
  -7  15   8       45.36       35.20     11.12 o
  -6  15   8      158.70      210.41     13.49 o
  -5  15   8        4.91        0.95      3.65 o
  -4  15   8     2246.75     2549.30     40.18 o
  -3  15   8      111.97      112.27      7.55 o
  -2  15   8     9372.61    10961.53    153.50 o
  -1  15   8      189.60      109.37      7.73 o
   0  15   8        2.00        8.52      5.94 o
   1  15   8      567.24      530.87     17.85 o
   2  15   8       66.75       81.19      7.45 o
   3  15   8       10.98        4.29      6.03 o
   4  15   8      136.93       57.94      8.89 o
   5  15   8        6.05      -11.02     11.02 o
   6  15   8     6081.99     6070.49    112.21 o
   7  15   8      644.47      598.95     29.16 o
   8  15   8     8974.51     9045.81    162.92 o
   9  15   8      675.65      690.17     27.07 o
  10  15   8      636.89      719.32     28.80 o
  11  15   8       18.15       22.57     18.04 o
  12  15   8       25.87       28.86     20.42 o
 -14  16   8       48.87       15.59     18.55 o
 -13  16   8      112.17      142.96     22.79 o
 -12  16   8       66.57       72.64     19.26 o
 -11  16   8        0.00      -12.49     12.49 o
 -10  16   8       64.30       53.51     13.65 o
  -9  16   8      836.91      658.91     24.50 o
  -8  16   8      315.39      315.99     17.82 o
  -7  16   8     1873.84     2054.67     44.57 o
  -6  16   8       49.44       45.05     10.32 o
  -5  16   8       58.03      114.56     14.67 o
  -4  16   8       28.04       22.37      6.59 o
  -3  16   8     3394.21     3650.16     55.17 o
  -2  16   8        3.85       19.55      6.15 o
  -1  16   8     3024.03     3137.38     48.41 o
   0  16   8       40.02       50.37      6.98 o
   1  16   8      249.44      290.08     10.73 o
   2  16   8      279.22      223.55      9.96 o
   3  16   8      687.03      611.49     15.57 o
   4  16   8       29.77       12.87      8.58 o
   5  16   8      236.24      298.34     14.96 o
   6  16   8       57.26       79.09     14.30 o
   7  16   8       20.69       27.77     14.02 o
   8  16   8        0.82       29.70     19.16 o
   9  16   8      224.67      257.64     19.79 o
  10  16   8        2.37      -13.65     13.65 o
  11  16   8      250.93      251.90     24.77 o
  12  16   8      147.65      186.66     25.11 o
 -13  17   8       50.38       39.96     32.91 o
 -12  17   8       41.30        2.48     17.96 o
 -11  17   8      120.09      126.05     19.26 o
 -10  17   8        0.07        1.86     15.66 o
  -9  17   8       25.48        3.97     12.58 o
  -8  17   8       40.66       21.70     13.47 o
  -7  17   8        3.51       18.20     10.95 o
  -6  17   8       59.98       49.01     11.32 o
  -5  17   8       22.79       18.32      9.86 o
  -4  17   8        5.61       -4.16      6.88 o
  -3  17   8      809.69      782.98     21.47 o
  -2  17   8      252.00      197.08      9.97 o
  -1  17   8      205.90      173.87      8.87 o
   0  17   8      312.36      307.66     11.54 o
   1  17   8     1010.94     1131.34     22.46 o
   2  17   8        0.01       -6.51      6.51 o
   3  17   8       50.13       59.20      7.71 o
   4  17   8        1.94       -1.24      8.35 o
   5  17   8      944.59      870.03     31.09 o
   6  17   8     1256.99     1275.42     34.21 o
   7  17   8     4051.31     3966.34     79.20 o
   8  17   8      687.83      763.06     28.80 o
   9  17   8      184.74      173.43     18.73 o
  10  17   8       32.09        5.27     14.43 o
  11  17   8       34.29       19.36     19.52 o
  12  17   8      576.78      609.73     35.14 o
 -13  18   8        1.00       13.37     19.45 o
 -12  18   8        2.06      -18.52     37.29 o
 -11  18   8       26.10       14.29     16.65 o
 -10  18   8       40.80       45.21     13.76 o
  -9  18   8      132.08      118.82     15.11 o
  -8  18   8      148.36      138.35     14.75 o
  -7  18   8      299.98      271.99     17.19 o
  -6  18   8       30.65       25.56     11.85 o
  -5  18   8      126.42      106.07     12.49 o
  -4  18   8     1525.97     1529.76     30.66 o
  -3  18   8       97.75       96.31      9.60 o
  -2  18   8      319.59      254.17     11.44 o
  -1  18   8      107.85       81.36      8.02 o
   0  18   8        3.28       11.45      6.61 o
   1  18   8       17.35        4.52      6.85 o
   2  18   8     1352.82     1380.95     25.62 o
   3  18   8      610.30      587.26     16.26 o
   4  18   8      294.87      219.34     15.40 o
   5  18   8      226.54      208.33     16.02 o
   6  18   8     5365.89     5250.03     99.55 o
   7  18   8      671.73      669.84     27.54 o
   8  18   8     2875.23     2906.58     62.80 o
   9  18   8      120.76      121.73     21.24 o
  10  18   8       72.06       56.31     16.14 o
  11  18   8       32.38        8.83     19.23 o
  12  18   8     6749.53     7281.08    190.36 o
 -13  19   8       59.20      103.21     26.23 o
 -12  19   8       62.07       84.10     21.51 o
 -11  19   8      172.54      177.87     22.19 o
 -10  19   8        0.64       11.79     13.44 o
  -9  19   8     1102.50      967.54     30.07 o
  -8  19   8      200.95      194.53     15.76 o
  -7  19   8     9074.13     8297.09    147.05 o
  -6  19   8       28.89        4.93     10.62 o
  -5  19   8        0.02       21.77     10.77 o
  -4  19   8     1404.44     1261.93     32.48 o
  -3  19   8     6430.98     7007.84    125.56 o
  -2  19   8      713.75      661.83     21.51 o
  -1  19   8      655.58      723.57     17.68 o
   0  19   8      437.44      464.01     14.34 o
   1  19   8        0.58        7.09      7.07 o
   2  19   8       64.28       65.81      8.49 o
   3  19   8       42.43       58.01      8.52 o
   4  19   8        2.72      -10.77     10.77 o
   5  19   8      370.39      334.61     18.53 o
   6  19   8       56.01       50.84     15.12 o
   7  19   8       50.15       72.23     18.00 o
   8  19   8      268.76      290.46     20.50 o
   9  19   8     1252.03     1232.82     36.89 o
  10  19   8        0.30      -13.93     13.93 o
  11  19   8        4.05        3.79     18.78 o
  12  19   8       36.88       59.63     25.81 o
 -13  20   8        4.59       34.23     21.13 o
 -12  20   8       19.64       -5.96     25.64 o
 -11  20   8       22.62       35.09     18.96 o
 -10  20   8      225.58      209.33     18.31 o
  -9  20   8     1003.82      931.51     30.26 o
  -8  20   8       51.27       57.52     14.33 o
  -7  20   8      987.61      774.49     26.43 o
  -6  20   8      158.91      161.98     14.33 o
  -5  20   8      165.64      170.46     14.33 o
  -4  20   8      128.61      119.88     12.87 o
  -3  20   8       86.45      111.75     12.34 o
  -2  20   8      682.50      842.53     24.24 o
  -1  20   8     2517.30     2476.68     40.78 o
   0  20   8       37.73       37.59      8.02 o
   1  20   8      169.81      150.35      9.82 o
   2  20   8       21.52       20.04      7.61 o
   3  20   8       58.37       45.78     11.39 o
   4  20   8      186.67      169.44     14.89 o
   5  20   8        0.28      -11.52     11.52 o
   6  20   8      109.52      134.89     16.66 o
   7  20   8     3405.40     3425.61     94.32 o
   8  20   8       87.68       82.73     16.66 o
   9  20   8      445.63      444.53     24.81 o
  10  20   8       60.11       43.56     16.48 o
  11  20   8       21.72       -6.80     15.76 o
 -12  21   8      176.72      154.13     23.65 o
 -11  21   8       45.74       40.39     19.52 o
 -10  21   8     1728.56     1558.46     49.94 o
  -9  21   8        3.92       -2.74     17.71 o
  -8  21   8      525.58      533.41     23.39 o
  -7  21   8       94.94       77.86     14.02 o
  -6  21   8      120.25       76.37     13.63 o
  -5  21   8      150.23      156.80     14.75 o
  -4  21   8     1379.71     1519.68     36.81 o
  -3  21   8     1333.89     1349.97     40.57 o
  -2  21   8    22096.00    23759.50    357.85 o
  -1  21   8      697.14      778.98     21.08 o
   0  21   8       60.48       53.74      8.49 o
   1  21   8      233.61      229.76     11.54 o
   2  21   8      699.41      654.17     18.01 o
   3  21   8       53.28       45.95     12.03 o
   4  21   8     5230.13     4727.79     90.63 o
   5  21   8        0.29      -11.32     11.32 o
   6  21   8     6002.09     5861.99    111.07 o
   7  21   8       58.78       45.81     15.69 o
   8  21   8     3359.65     3324.56     71.20 o
   9  21   8        8.88       -1.09     15.21 o
  10  21   8       63.88       19.79     17.04 o
  11  21   8        0.59       -5.26     17.04 o
 -12  22   8       58.57       52.10     21.51 o
 -11  22   8        0.00      -18.10     18.10 o
 -10  22   8        4.10       28.57     21.48 o
  -9  22   8      442.64      464.06     22.87 o
  -8  22   8        0.93       -7.57     13.20 o
  -7  22   8       56.02       48.11     13.85 o
  -6  22   8      323.95      333.88     31.68 o
  -5  22   8      529.59      493.60     21.33 o
  -4  22   8      514.19      583.00     23.00 o
  -3  22   8     6193.61     5844.30    125.72 o
  -2  22   8      896.45     1132.20     48.87 o
  -1  22   8     5132.93     5576.74     90.80 o
   0  22   8       98.15       97.79      9.94 o
   1  22   8     2842.23     2939.99     47.73 o
   2  22   8       95.27       63.68     12.62 o
   3  22   8      260.09      328.43     18.37 o
   4  22   8        9.59        5.78     16.33 o
   5  22   8     1910.09     1567.74     39.82 o
   6  22   8      622.55      625.66     25.54 o
   7  22   8       89.36      101.79     19.44 o
   8  22   8      684.59      740.53     29.74 o
   9  22   8     1687.80     1672.99     45.32 o
  10  22   8      414.47      417.23     26.09 o
  11  22   8        1.66       10.71     17.39 o
 -12  23   8       18.93        1.22     20.28 o
 -11  23   8      429.43      475.05     31.56 o
 -10  23   8      363.16      411.53     29.48 o
  -9  23   8      988.45     1012.98     32.31 o
  -8  23   8        0.03      -13.05     13.05 o
  -7  23   8      203.20      156.70     16.02 o
  -6  23   8       19.66        6.19     11.77 o
  -5  23   8       88.68       92.06     13.85 o
  -4  23   8      173.74      208.39     17.28 o
  -3  23   8      777.12      820.17     29.76 o
  -2  23   8       28.07       69.53     20.94 o
  -1  23   8     1839.14     1922.34     42.62 o
   0  23   8        1.40        5.39      9.71 o
   1  23   8     1340.44     1366.01     27.19 o
   2  23   8      185.80      189.59     15.72 o
   3  23   8      780.90      734.01     25.19 o
   4  23   8      294.71      268.85     18.64 o
   5  23   8      153.02      161.01     16.91 o
   6  23   8       75.37       65.45     15.29 o
   7  23   8      114.94      110.82     19.49 o
   8  23   8       10.48       30.28     16.82 o
   9  23   8      511.30      501.00     29.88 o
  10  23   8       14.18       -9.98     16.54 o
 -11  24   8      134.95      111.37     23.25 o
 -10  24   8     1135.11     1272.09     47.04 o
  -9  24   8       23.97       33.15     15.21 o
  -8  24   8       60.54      101.93     15.92 o
  -7  24   8        5.52       10.41     13.85 o
  -6  24   8       10.44       -3.92     12.09 o
  -5  24   8        0.77      -12.22     12.22 o
  -4  24   8     1423.41     1435.92     36.52 o
  -3  24   8      534.85      584.62     24.79 o
  -2  24   8    17517.34    18009.75    305.42 o
  -1  24   8      441.41      471.70     20.29 o
   0  24   8     1171.91     1133.30     27.12 o
   1  24   8      286.45      263.79     14.21 o
   2  24   8       97.96      115.17     11.65 o
   3  24   8      618.56      555.53     23.05 o
   4  24   8     3058.09     2633.28     57.35 o
   5  24   8      393.05      348.70     21.15 o
   6  24   8     1042.33     1070.69     33.87 o
   7  24   8      253.25      246.19     20.35 o
   8  24   8       21.38       47.97     16.87 o
   9  24   8       63.67       62.06     18.13 o
  10  24   8      119.33      161.56     23.04 o
 -11  25   8        8.25        4.38     20.42 o
 -10  25   8       34.74       32.98     21.00 o
  -9  25   8        0.52        3.00     24.22 o
  -8  25   8        1.26       -7.79     14.14 o
  -7  25   8     2029.11     1880.25     45.30 o
  -6  25   8       19.89       -7.69     12.00 o
  -5  25   8      156.54      156.88     15.92 o
  -4  25   8       40.53       75.61     13.85 o
  -3  25   8     2741.81     2727.55     58.48 o
  -2  25   8      110.96      177.09     34.92 o
  -1  25   8      227.46      248.23     14.86 o
   0  25   8      133.04      117.39     13.05 o
   1  25   8      826.31      979.13     28.20 o
   2  25   8       40.36       61.54     12.22 o
   3  25   8       21.95       32.14     12.65 o
   4  25   8      293.81      287.57     18.93 o
   5  25   8       33.31       25.06     14.14 o
   6  25   8       43.87       15.40     14.38 o
   7  25   8      392.32      371.16     23.77 o
   8  25   8       26.02       21.73     16.65 o
   9  25   8      102.52       56.88     18.08 o
  10  25   8       94.38      100.38     19.58 o
 -11  26   8      459.07      492.75     33.92 o
 -10  26   8      185.60      174.47     25.84 o
  -9  26   8       80.64       54.87     21.64 o
  -8  26   8       84.79       92.82     16.37 o
  -7  26   8      230.81      227.53     18.15 o
  -6  26   8        2.99      -12.38     12.38 o
  -5  26   8       11.03       10.68     12.58 o
  -4  26   8      706.95      659.88     25.27 o
  -3  26   8      138.38      148.21     16.66 o
  -2  26   8      298.87      332.22     24.12 o
  -1  26   8        0.88       -3.88     11.83 o
   0  26   8       37.73       39.34     12.38 o
   1  26   8        3.48       -2.20     10.63 o
   2  26   8       62.97       63.65     12.87 o
   3  26   8       73.70       85.19     14.14 o
   4  26   8        5.16       12.54     12.87 o
   5  26   8      118.20      100.59     15.69 o
   6  26   8       30.04       42.14     15.69 o
   7  26   8       28.67       45.21     16.62 o
   8  26   8      422.88      407.07     25.38 o
   9  26   8      127.58      143.13     20.39 o
 -10  27   8      491.55      327.76     30.09 o
  -9  27   8       71.15       42.63     21.00 o
  -8  27   8     1122.89      965.79     32.50 o
  -7  27   8       43.33       29.14     15.60 o
  -6  27   8       34.64       12.43     13.85 o
  -5  27   8        2.41       -5.41     13.85 o
  -4  27   8      218.26      194.21     17.19 o
  -3  27   8        0.47      -18.84     21.24 o
  -2  27   8    10664.29    10745.55    188.59 o
  -1  27   8      194.52      175.19     19.55 o
   0  27   8      111.57      123.43     14.40 o
   1  27   8      105.45      118.63     13.85 o
   2  27   8      434.26      430.95     24.25 o
   3  27   8      157.39      170.27     16.29 o
   4  27   8      138.28       73.58     14.81 o
   5  27   8       56.82       44.93     15.03 o
   6  27   8      919.87      848.54     31.37 o
   7  27   8        0.28      -14.96     14.96 o
   8  27   8       20.37       20.58     17.31 o
   9  27   8      201.56      210.34     21.83 o
 -10  28   8       32.48       78.54     23.71 o
  -9  28   8       23.35        3.01     19.75 o
  -8  28   8       12.69        7.06     15.91 o
  -7  28   8      261.58      268.35     20.82 o
  -6  28   8        1.81      -13.85     13.85 o
  -5  28   8      774.10      750.48     28.52 o
  -4  28   8        1.99        6.58     16.92 o
  -3  28   8     1541.85     1599.78     42.00 o
  -2  28   8      467.62      521.17     51.71 o
  -1  28   8      738.63      676.32     30.70 o
   0  28   8       72.08       65.59     15.03 o
   1  28   8      712.38      695.30     25.45 o
   2  28   8       74.15      113.30     16.96 o
   3  28   8      803.59      692.20     30.57 o
   4  28   8       17.88       26.06     14.45 o
   5  28   8        9.10        1.28     13.45 o
   6  28   8        4.60        5.44     15.09 o
   7  28   8     2148.51     2040.96     52.64 o
   8  28   8      151.17      169.56     20.00 o
  -9  29   8      695.68      649.45     35.80 o
  -8  29   8      394.46      399.40     30.09 o
  -7  29   8      187.98      199.46     19.92 o
  -6  29   8      290.91      289.01     20.85 o
  -5  29   8       13.07       38.10     15.11 o
  -4  29   8       91.49      112.61     16.10 o
  -3  29   8      289.78      296.86     28.80 o
  -2  29   8      127.38      200.47     33.14 o
  -1  29   8       15.25       19.38     16.28 o
   0  29   8      387.19      348.51     24.40 o
   1  29   8      231.67      236.40     20.42 o
   2  29   8      404.16      406.38     25.11 o
   3  29   8      507.29      453.44     26.22 o
   4  29   8       79.96       71.61     17.50 o
   5  29   8       18.27       10.97     14.09 o
   6  29   8        1.97        1.16     15.32 o
   7  29   8        1.21       13.29     16.03 o
   8  29   8      121.34      132.71     21.96 o
  -8  30   8      699.69      638.71     36.20 o
  -7  30   8        0.01       -9.18     20.16 o
  -6  30   8       56.84       82.40     17.06 o
  -5  30   8       17.92        9.14     15.29 o
  -4  30   8     2293.84     2203.31     73.08 o
  -3  30   8      120.03      112.10     19.64 o
  -2  30   8     4969.05     4981.43    109.73 o
  -1  30   8       28.95       30.76     17.28 o
   0  30   8      285.88      212.70     22.50 o
   1  30   8      115.20       84.50     21.99 o
   2  30   8        1.94       15.89     14.26 o
   3  30   8       30.42       41.99     15.19 o
   4  30   8        0.00       20.98     15.31 o
   5  30   8       15.69       25.38     14.52 o
   6  30   8     1324.59     1233.78     39.11 o
   7  30   8      222.39      217.60     21.07 o
  -8  31   8       16.21       -7.75     20.17 o
  -7  31   8      181.29      152.16     20.21 o
  -6  31   8        5.63      -15.29     15.29 o
  -5  31   8      734.04      774.37     30.52 o
  -4  31   8      209.80      221.60     22.44 o
  -3  31   8      617.88      618.46     39.65 o
  -2  31   8        1.75       59.86     18.72 o
  -1  31   8      425.37      538.36     32.24 o
   0  31   8       69.68       65.24     19.05 o
   1  31   8       55.68       77.32     32.42 o
   2  31   8       65.06       63.30     16.04 o
   3  31   8       42.00       44.77     15.31 o
   4  31   8      542.64      555.05     31.47 o
   5  31   8      630.36      609.95     31.42 o
   6  31   8      225.19      211.78     20.68 o
  -7  32   8        4.69       25.24     21.22 o
  -6  32   8      196.19      251.33     21.92 o
  -5  32   8        1.39       12.11     15.60 o
  -4  32   8      125.39      125.92     21.09 o
  -3  32   8      131.69      117.62     26.46 o
  -2  32   8      207.32      201.95     24.40 o
  -1  32   8      429.91      470.13     29.69 o
   0  32   8       85.67       85.93     21.29 o
   1  32   8        9.62      -29.93     29.93 o
   2  32   8       65.20       28.89     20.30 o
   3  32   8       49.36       12.64     17.01 o
   4  32   8        9.72       10.81     12.50 o
   5  32   8       87.42      109.25     18.49 o
   6  32   8       39.13       33.30     15.77 o
  -6  33   8        0.80       24.65     19.53 o
  -5  33   8      474.06      424.64     29.18 o
  -4  33   8      440.24      584.59     31.04 o
  -3  33   8       40.03        9.98     22.93 o
  -2  33   8      352.51      406.45     29.74 o
  -1  33   8      377.31      417.79     30.17 o
   0  33   8      436.95      414.81     37.89 o
   1  33   8      198.70      249.03     31.75 o
   2  33   8        3.31       17.46     34.92 o
   3  33   8       49.88       51.68     15.55 o
   4  33   8      204.87      257.92     23.43 o
   5  33   8       91.90       73.00     21.32 o
  -5  34   8       46.95       40.82     20.06 o
  -4  34   8        3.05       29.74     19.64 o
  -3  34   8      469.86      541.43     58.61 o
  -2  34   8      136.94      137.96     23.04 o
  -1  34   8      110.33      140.74     23.79 o
   0  34   8      259.13      239.55     33.51 o
   1  34   8        0.85      -20.64     25.53 o
   2  34   8       29.69       22.45     39.91 o
   3  34   8        2.74        2.49     20.75 o
   4  34   8        2.91      -11.55     13.36 o
  -4  35   8       88.47      104.06     21.87 o
  -3  35   8      126.32      117.30     29.06 o
  -2  35   8       58.00       84.15     22.53 o
  -1  35   8      137.29      161.41     24.84 o
   0  35   8      608.45      739.62     49.38 o
   1  35   8      217.83      187.90     33.51 o
   2  35   8        4.95      -26.28     26.28 o
 -15   1   9        0.74      -27.44     27.44 o
 -14   1   9      144.61      116.64     22.93 o
 -13   1   9        0.51       -1.19     15.71 o
 -12   1   9        0.59       26.92     11.96 o
 -11   1   9       16.32        2.02      9.51 o
 -10   1   9     8944.06     9472.39    135.94 o
  -9   1   9      209.49      202.04     10.89 o
  -8   1   9     1553.31     1741.03     30.00 o
  -7   1   9      247.33      244.51      9.48 o
  -6   1   9     1991.90     2110.92     33.46 o
  -5   1   9      130.12      138.36      6.57 o
  -4   1   9      265.59      265.51      8.26 o
  -3   1   9      154.48      124.52      9.30 o
  -2   1   9      163.49      262.51     10.60 o
  -1   1   9      755.38      705.22     23.51 o
   0   1   9     5515.84     5875.20     89.39 o
   1   1   9        5.37        1.83      3.53 o
   2   1   9        1.16       -2.15      3.82 o
   3   1   9      109.74       90.65     10.14 o
   4   1   9     3651.61     4041.78     58.48 o
   5   1   9        7.08       -1.12      4.70 o
   6   1   9      340.79      383.10     15.81 o
   7   1   9        0.36       -9.75      9.75 o
   8   1   9     1234.99     1135.98     31.44 o
   9   1   9       12.41        5.94     12.65 o
  10   1   9      486.91      421.26     22.07 o
  11   1   9       40.90       25.83     14.81 o
  12   1   9      134.01      151.62     18.64 o
  13   1   9       49.16       81.02     17.79 o
  14   1   9      566.39      574.91     34.91 o
 -15   2   9        1.52      -29.93     29.93 o
 -14   2   9       30.56       32.18     18.10 o
 -13   2   9      126.90      130.10     17.79 o
 -12   2   9      896.49      893.81     25.51 o
 -11   2   9      153.87      170.54     14.01 o
 -10   2   9     9263.23     9671.53    138.50 o
  -9   2   9      279.29      264.22     12.27 o
  -8   2   9     2653.67     2828.39     44.40 o
  -7   2   9        0.21       -5.49      5.49 o
  -6   2   9       88.14       95.30      6.03 o
  -5   2   9      378.61      392.92     15.62 o
  -4   2   9     2414.00     2508.75     37.67 o
  -3   2   9     1149.07     1077.60     27.43 o
  -2   2   9     5520.28     5729.89     80.20 o
  -1   2   9       58.03       65.30      5.65 o
   0   2   9     3645.30     3689.00     99.76 o
   1   2   9      207.67      205.35     16.63 o
   2   2   9      901.78      899.83     24.64 o
   3   2   9        9.73       10.77      3.84 o
   4   2   9        2.88        0.14      3.78 o
   5   2   9      210.42      233.57     12.51 o
   6   2   9      170.13      177.84     10.30 o
   7   2   9       10.99       -9.29      9.29 o
   8   2   9       40.22       22.09     11.72 o
   9   2   9      207.05      209.33     16.87 o
  10   2   9       56.31       55.75     14.55 o
  11   2   9       47.08       35.57     14.55 o
  12   2   9      421.72      419.59     24.61 o
  13   2   9        9.16       17.63     16.56 o
  14   2   9      437.53      468.29     32.56 o
 -15   3   9        0.83      -29.93     29.93 o
 -14   3   9        3.40       23.43     17.50 o
 -13   3   9      839.16      854.03     33.30 o
 -12   3   9       85.39       75.60     18.00 o
 -11   3   9     2459.77     2506.32     47.63 o
 -10   3   9     1836.66     1902.67     58.44 o
  -9   3   9      798.99      760.37     18.35 o
  -8   3   9      173.67      162.18      8.95 o
  -7   3   9     3517.89     3645.66     54.78 o
  -6   3   9      302.05      268.80     11.34 o
  -5   3   9     2974.52     3452.88     50.89 o
  -4   3   9      119.45       91.32      6.88 o
  -3   3   9     3203.56     3343.43     53.54 o
  -2   3   9       18.56       24.43      4.46 o
  -1   3   9    31887.39    36270.86    592.52 o
   0   3   9       47.68       29.13      4.05 o
   1   3   9    29383.51    35823.55    487.90 o
   2   3   9       25.06       14.14      4.65 o
   3   3   9      876.32      934.13     16.75 o
   4   3   9      165.91      136.25      8.46 o
   5   3   9    12897.11    14629.47    225.35 o
   6   3   9       39.11       38.95      8.03 o
   7   3   9     3730.97     4123.66     69.69 o
   8   3   9        2.89      -10.77     10.77 o
   9   3   9    26693.26    22705.35    400.91 o
  10   3   9       31.86       21.04     13.18 o
  11   3   9     2169.70     1764.43     45.80 o
  12   3   9       71.80       62.13     16.66 o
  13   3   9       61.13       77.89     21.34 o
  14   3   9       74.51      116.27     24.25 o
 -15   4   9      287.74      317.72     33.37 o
 -14   4   9        2.20       -8.41     16.32 o
 -13   4   9       34.74       54.81     13.80 o
 -12   4   9       38.48       72.03     14.02 o
 -11   4   9      129.27      121.64     12.70 o
 -10   4   9       13.60      -10.81     30.18 o
  -9   4   9      152.94      135.03      9.32 o
  -8   4   9     1786.39     1845.65     31.32 o
  -7   4   9      610.34      563.84     13.62 o
  -6   4   9     2103.23     2412.70     37.47 o
  -5   4   9       62.05       57.47      7.82 o
  -4   4   9     3508.89     3704.64     59.73 o
  -3   4   9     1294.36     1176.74     22.58 o
  -2   4   9     9913.15    10964.01    182.06 o
  -1   4   9       10.38        5.35      3.72 o
   0   4   9      276.49      319.36     14.31 o
   1   4   9     1376.75     1184.81     23.42 o
   2   4   9        8.40       10.57      4.55 o
   3   4   9      269.39      184.65      8.72 o
   4   4   9      397.40      384.99     18.37 o
   5   4   9        5.89        1.10      6.58 o
   6   4   9      107.66      112.15      9.38 o
   7   4   9       81.53       50.28      9.60 o
   8   4   9      138.12      137.27     19.80 o
   9   4   9      103.22      102.85     14.43 o
  10   4   9      573.97      561.67     24.81 o
  11   4   9       17.99       11.22     15.84 o
  12   4   9       19.45       21.01     16.92 o
  13   4   9       73.71       88.83     20.73 o
 -15   5   9       22.70       40.94     26.19 o
 -14   5   9       16.53        0.50     20.75 o
 -13   5   9       16.00       22.60     13.20 o
 -12   5   9     2249.59     2228.59     49.47 o
 -11   5   9      708.05      705.84     24.88 o
 -10   5   9    17497.32    17883.95    272.85 o
  -9   5   9       51.26       29.62     13.15 o
  -8   5   9       56.54       43.79      7.14 o
  -7   5   9      158.41      177.71      8.64 o
  -6   5   9      116.33      116.94      8.28 o
  -5   5   9     2363.85     2588.67     43.72 o
  -4   5   9       34.86       41.66      6.08 o
  -3   5   9      288.13      268.87     11.50 o
  -2   5   9     8693.86     9290.64    325.81 o
  -1   5   9      146.74      123.69      6.32 o
   0   5   9       98.14      110.72      5.40 o
   1   5   9     1720.64     1605.92     26.58 o
   2   5   9      100.65      119.16      6.42 o
   3   5   9      270.33      289.00     16.25 o
   4   5   9      555.22      657.44     22.59 o
   5   5   9        2.70       -5.72      6.88 o
   6   5   9      298.54      351.35     14.33 o
   7   5   9       11.99        3.77      8.99 o
   8   5   9       13.22       -6.61     10.80 o
   9   5   9      152.15      132.92     17.64 o
  10   5   9       91.47      105.87     15.69 o
  11   5   9       19.09       10.31     14.14 o
  12   5   9      161.30      201.32     23.32 o
  13   5   9        0.16      -18.70     18.70 o
 -15   6   9       14.01       -8.31     41.15 o
 -14   6   9       14.14        0.00     22.12 o
 -13   6   9      417.49      489.21     22.36 o
 -12   6   9      287.49      305.45     18.90 o
 -11   6   9       34.52       19.78     14.40 o
 -10   6   9      240.76      264.09     25.97 o
  -9   6   9        0.54      -11.55     11.55 o
  -8   6   9        1.04       -4.80      5.90 o
  -7   6   9       44.98       58.10      6.16 o
  -6   6   9       84.35       86.01      6.16 o
  -5   6   9     9462.96    12456.04    188.93 o
  -4   6   9      313.01      346.29     24.82 o
  -3   6   9      654.68      644.83     17.06 o
  -2   6   9     1089.74      890.35     39.98 o
  -1   6   9    11185.70    13492.78    185.58 o
   0   6   9       43.57       32.70      4.78 o
   1   6   9   103714.07   123925.61   2371.70 o
   2   6   9      111.07       88.72      5.22 o
   3   6   9     7857.06     9785.76    152.20 o
   4   6   9       31.56       14.01      6.69 o
   5   6   9     5401.09     6911.76    109.92 o
   6   6   9        2.81       -7.56      7.56 o
   7   6   9    13991.71    14139.83    220.25 o
   8   6   9      148.12      136.68     13.85 o
   9   6   9     4500.27     3734.69     76.35 o
  10   6   9        0.28        0.17     12.75 o
  11   6   9       35.33        9.86     13.05 o
  12   6   9       88.70       87.05     19.26 o
  13   6   9        0.86        1.20     18.78 o
 -15   7   9       20.91        1.63     32.42 o
 -14   7   9       14.46       32.35     15.18 o
 -13   7   9        7.28      -12.87     12.87 o
 -12   7   9     1636.43     1765.94     41.99 o
 -11   7   9        4.11        4.48     11.77 o
 -10   7   9     6608.56     6896.37    123.08 o
  -9   7   9      459.95      423.35     19.51 o
  -8   7   9      256.22      303.39     13.31 o
  -7   7   9      966.97      945.28     19.02 o
  -6   7   9      118.87      146.82      9.24 o
  -5   7   9      102.56      133.67      8.63 o
  -4   7   9     2665.92     2933.51     53.45 o
  -3   7   9       44.43       64.67     10.08 o
  -2   7   9     7141.52     8220.57    155.24 o
  -1   7   9      207.51      160.61      8.59 o
   0   7   9     1283.83     1113.43     33.37 o
   1   7   9     1836.68     1599.58     46.59 o
   2   7   9     1412.60     1592.80     26.77 o
   3   7   9      530.10      485.78     19.15 o
   4   7   9     1487.84     1364.09     27.06 o
   5   7   9      318.70      356.28     13.93 o
   6   7   9       68.35       53.03      8.97 o
   7   7   9       19.61        0.93      9.84 o
   8   7   9        3.49       -9.28      9.28 o
   9   7   9       12.64       -3.64     12.38 o
  10   7   9      204.33      238.06     18.53 o
  11   7   9        1.16       -4.86     15.74 o
  12   7   9       26.67       31.97     18.71 o
  13   7   9       14.19       -8.73     18.10 o
 -15   8   9        1.11      -24.50     24.50 o
 -14   8   9       35.13        9.64     15.93 o
 -13   8   9        0.04       13.02     13.37 o
 -12   8   9      818.47      866.12     28.67 o
 -11   8   9      198.09      183.36     15.69 o
 -10   8   9      809.68      840.05     26.84 o
  -9   8   9      404.41      360.93     17.63 o
  -8   8   9       57.70       54.23      9.38 o
  -7   8   9      199.35      187.92     10.51 o
  -6   8   9      361.02      377.82     25.09 o
  -5   8   9        2.81       -3.25      5.87 o
  -4   8   9      683.63      698.97     17.00 o
  -3   8   9       11.47       11.50      6.49 o
  -2   8   9       72.63      122.67     11.34 o
  -1   8   9      493.77      422.37     10.97 o
   0   8   9     2025.82     1967.47     30.68 o
   1   8   9        0.14        6.47      5.25 o
   2   8   9       86.34      106.85      6.57 o
   3   8   9      521.76      461.60     14.56 o
   4   8   9      667.09      719.26     18.01 o
   5   8   9      524.15      476.65     15.49 o
   6   8   9     1118.15      981.32     23.92 o
   7   8   9      221.30      165.94     12.32 o
   8   8   9       46.99       44.87     10.61 o
   9   8   9       19.81        6.32     12.22 o
  10   8   9       31.37       14.53     12.98 o
  11   8   9       81.71       84.50     19.26 o
  12   8   9      337.04      418.22     29.67 o
  13   8   9        0.05        6.47     19.52 o
 -15   9   9      669.60      846.44     49.01 o
 -14   9   9       66.24      123.87     20.38 o
 -13   9   9     1089.79     1223.43     42.85 o
 -12   9   9       46.10       51.45     13.65 o
 -11   9   9       85.47       90.22     13.65 o
 -10   9   9       84.71       64.96     28.44 o
  -9   9   9        0.25      -15.42     22.91 o
  -8   9   9      138.14      114.33     10.22 o
  -7   9   9      825.42      635.04     19.86 o
  -6   9   9       28.82       24.86      7.32 o
  -5   9   9     4276.21     5809.58     91.61 o
  -4   9   9       43.81       37.37      6.41 o
  -3   9   9     2295.49     2342.52     44.38 o
  -2   9   9        4.38       -2.23      5.80 o
  -1   9   9    27557.61    33269.50    453.01 o
   0   9   9       15.12       14.38      5.01 o
   1   9   9    24611.02    32917.41    448.21 o
   2   9   9       17.41        4.43      4.87 o
   3   9   9     9717.44     8794.41    137.80 o
   4   9   9       43.94       23.70      7.45 o
   5   9   9     4928.45     5369.73     88.10 o
   6   9   9      231.87      170.14     11.65 o
   7   9   9      177.66      124.75     12.30 o
   8   9   9      223.18      189.61     13.36 o
   9   9   9     1477.69     1295.73     35.39 o
  10   9   9       27.87        2.72     16.04 o
  11   9   9        0.04       -0.45     16.96 o
  12   9   9        3.49        9.46     17.79 o
  13   9   9      342.79      369.24     29.48 o
 -15  10   9        1.23       24.25     25.53 o
 -14  10   9     1063.61     1093.49     40.63 o
 -13  10   9       56.55       75.49     18.55 o
 -12  10   9      168.13      211.59     17.13 o
 -11  10   9       32.06       19.43     12.58 o
 -10  10   9       62.96       67.75     13.31 o
  -9  10   9       45.28       13.25     13.82 o
  -8  10   9       48.15       43.01     10.62 o
  -7  10   9      190.81      183.29     10.64 o
  -6  10   9      852.34      879.63     32.85 o
  -5  10   9       14.31        2.25      6.58 o
  -4  10   9      130.71      113.61      8.59 o
  -3  10   9      814.50      843.57     20.53 o
  -2  10   9    12362.75    13974.96    192.87 o
  -1  10   9      801.55      806.14     17.84 o
   0  10   9     2592.11     2810.76     42.28 o
   1  10   9       28.41        4.16      5.08 o
   2  10   9      338.06      265.21      9.48 o
   3  10   9      294.24      256.09      8.78 o
   4  10   9     1693.99     1702.16     32.92 o
   5  10   9      333.95      304.76     13.69 o
   6  10   9      584.15      713.37     21.30 o
   7  10   9      200.38      160.42     12.70 o
   8  10   9        2.16       -9.56     10.03 o
   9  10   9      123.39      132.65     16.10 o
  10  10   9        7.77      -15.10     15.74 o
  11  10   9        3.90       -7.61     15.74 o
  12  10   9      137.41      159.98     22.68 o
  13  10   9      200.16      235.36     26.57 o
 -14  11   9      491.61      539.88     31.09 o
 -13  11   9       76.44       84.41     18.55 o
 -12  11   9      527.62      568.67     24.50 o
 -11  11   9       70.14       59.58     18.72 o
 -10  11   9      524.87      528.71     21.98 o
  -9  11   9       96.16       71.99     12.75 o
  -8  11   9        9.02       -2.90     10.19 o
  -7  11   9       22.62       32.02      9.68 o
  -6  11   9      123.92      148.33      9.36 o
  -5  11   9       14.10        9.12      6.69 o
  -4  11   9     3907.53     4054.77     65.81 o
  -3  11   9        1.87        7.36      6.34 o
  -2  11   9       52.81       89.71     10.22 o
  -1  11   9      338.62      308.12     10.26 o
   0  11   9      468.68      548.66     14.70 o
   1  11   9        0.02        1.42      5.01 o
   2  11   9      605.34      656.73     14.61 o
   3  11   9      410.64      444.72     25.40 o
   4  11   9      146.07      163.52     10.31 o
   5  11   9      400.85      421.59     20.22 o
   6  11   9     1540.62     1481.25     32.15 o
   7  11   9      483.83      457.58     18.62 o
   8  11   9     2390.50     2431.59     47.08 o
   9  11   9      248.66      208.15     17.37 o
  10  11   9       28.58       26.40     17.50 o
  11  11   9      125.37      113.56     20.73 o
  12  11   9       72.97       98.17     21.64 o
  13  11   9       66.36       72.19     21.90 o
 -14  12   9       79.36       76.92     20.73 o
 -13  12   9     1007.51     1229.65     62.90 o
 -12  12   9       16.16        8.14     21.60 o
 -11  12   9     1231.82     1207.04     33.66 o
 -10  12   9       92.43       94.64     13.65 o
  -9  12   9     3104.87     3111.17     62.25 o
  -8  12   9       16.86        0.99     10.04 o
  -7  12   9      576.78      931.65     25.34 o
  -6  12   9       45.79       39.66      7.48 o
  -5  12   9     2560.23     3178.31     53.77 o
  -4  12   9      805.28      778.63     36.00 o
  -3  12   9    10887.01    12582.11    174.43 o
  -2  12   9      422.44      492.87     19.29 o
  -1  12   9    15686.76    18137.64    249.74 o
   0  12   9      204.42      247.21      9.63 o
   1  12   9     5957.93     7057.53    100.29 o
   2  12   9       70.04       62.81      6.19 o
   3  12   9       21.68       22.74      7.51 o
   4  12   9       27.59       34.12      8.34 o
   5  12   9    15470.37    16865.28    260.43 o
   6  12   9     2368.59     2351.31     75.00 o
   7  12   9     5220.78     5279.60     88.77 o
   8  12   9       25.75       31.85     14.02 o
   9  12   9      939.87      924.98     30.15 o
  10  12   9       34.91       19.08     16.65 o
  11  12   9      173.32      180.13     23.32 o
  12  12   9       95.15      128.14     28.44 o
  13  12   9     2586.05     2733.40     77.04 o
 -14  13   9      181.21      218.01     30.92 o
 -13  13   9       27.27       55.09     19.26 o
 -12  13   9       92.20       52.20     14.59 o
 -11  13   9        4.79        9.16     12.22 o
 -10  13   9      159.20      149.40     15.29 o
  -9  13   9       13.18       10.81     11.89 o
  -8  13   9      312.92      251.60     15.11 o
  -7  13   9      212.77      171.02     13.16 o
  -6  13   9      641.41      658.17     20.66 o
  -5  13   9      106.61      108.35      8.74 o
  -4  13   9     1516.25     1717.29     28.70 o
  -3  13   9     1523.49     1630.09     55.40 o
  -2  13   9    25633.09    27809.15    381.04 o
  -1  13   9     4223.71     3932.71     58.39 o
   0  13   9     7705.44     8719.13    122.86 o
   1  13   9        2.77       -3.91      5.95 o
   2  13   9      259.49      219.86     10.15 o
   3  13   9        2.02       -1.89      5.06 o
   4  13   9      670.69      654.92     19.06 o
   5  13   9       81.37      101.53     10.42 o
   6  13   9     1372.77     1541.05     33.47 o
   7  13   9      144.24      142.53     12.92 o
   8  13   9     4153.90     4309.41     84.51 o
   9  13   9      119.10      130.83     16.10 o
  10  13   9      369.14      406.59     27.48 o
  11  13   9       44.35       35.71     21.35 o
  12  13   9      451.94      563.23     34.68 o
  13  13   9       17.44       51.02     22.23 o
 -14  14   9       73.70      103.24     21.37 o
 -13  14   9      170.34      236.09     31.36 o
 -12  14   9      246.35      231.07     18.61 o
 -11  14   9        1.83       -4.58     12.87 o
 -10  14   9      431.63      438.33     20.85 o
  -9  14   9      397.82      342.53     18.65 o
  -8  14   9      653.32      549.45     23.04 o
  -7  14   9      147.65      163.09     12.87 o
  -6  14   9       36.75       47.65     10.46 o
  -5  14   9       23.89       27.44      9.35 o
  -4  14   9       40.26       38.83      5.94 o
  -3  14   9       20.27       18.64      7.63 o
  -2  14   9      309.40      341.92     15.73 o
  -1  14   9      595.47      568.53     18.03 o
   0  14   9       73.67       97.71      9.05 o
   1  14   9      240.66      249.50     10.41 o
   2  14   9       89.51      106.37      7.31 o
   3  14   9      440.70      458.74     13.02 o
   4  14   9       17.90       12.47      7.89 o
   5  14   9      472.49      449.15     21.22 o
   6  14   9     3551.33     3423.92     60.99 o
   7  14   9       20.50       33.08     14.76 o
   8  14   9        5.68       18.40     13.49 o
   9  14   9        0.64       -1.37     13.16 o
  10  14   9       74.93       51.28     17.22 o
  11  14   9      114.17      113.38     21.00 o
  12  14   9      468.05      567.60     34.68 o
 -14  15   9       37.07       49.27     19.85 o
 -13  15   9     7523.40     8168.22    176.76 o
 -12  15   9      190.26      203.40     22.47 o
 -11  15   9       19.09       22.32     13.49 o
 -10  15   9       87.50       74.13     13.79 o
  -9  15   9       31.79       54.97     13.31 o
  -8  15   9       13.79       11.43     11.47 o
  -7  15   9     5960.64     5206.09     94.95 o
  -6  15   9       36.41       25.80     10.19 o
  -5  15   9      312.98      503.12     18.88 o
  -4  15   9       18.36       27.59      7.56 o
  -3  15   9      971.80      889.44     18.29 o
  -2  15   9        3.05       25.48      6.96 o
  -1  15   9     1467.18     1755.09     29.93 o
   0  15   9      294.75      270.00     19.06 o
   1  15   9     1075.93     1341.58     24.26 o
   2  15   9       32.22       23.58      6.67 o
   3  15   9      190.14      147.37      8.53 o
   4  15   9       56.16       45.49      9.92 o
   5  15   9     3940.18     3933.98     67.93 o
   6  15   9     2529.46     2422.95     52.23 o
   7  15   9       48.60       35.08     15.12 o
   8  15   9      608.51      674.32     27.54 o
   9  15   9       27.98       17.82     14.59 o
  10  15   9       49.49       39.97     17.45 o
  11  15   9      752.76      786.03     36.35 o
  12  15   9      137.40      147.70     23.65 o
 -14  16   9        2.65      -14.01     18.49 o
 -13  16   9      111.55      149.76     24.08 o
 -12  16   9       72.56       79.58     19.26 o
 -11  16   9       74.58       66.86     14.33 o
 -10  16   9     3616.38     3423.17     69.17 o
  -9  16   9      669.19      641.08     24.84 o
  -8  16   9     3715.74     3347.34     66.31 o
  -7  16   9     1275.13     1177.58     30.93 o
  -6  16   9      700.06      721.31     22.54 o
  -5  16   9      151.57      150.98     12.22 o
  -4  16   9        2.50        7.99      9.51 o
  -3  16   9     1967.05     1948.18     32.61 o
  -2  16   9     4453.88     5417.74     79.04 o
  -1  16   9       23.29       17.96      6.34 o
   0  16   9        2.82        5.55      5.94 o
   1  16   9       10.69       22.46      6.30 o
   2  16   9      136.70      117.51      8.15 o
   3  16   9       31.77       18.61      8.55 o
   4  16   9     1607.34     1736.49     35.15 o
   5  16   9       61.73       52.62     12.00 o
   6  16   9      654.17      705.04     37.56 o
   7  16   9      357.58      351.81     19.75 o
   8  16   9       37.61       63.38     22.32 o
   9  16   9      101.03       74.85     15.69 o
  10  16   9      102.29      122.47     17.39 o
  11  16   9        7.07      -17.92     17.92 o
  12  16   9      580.45      802.31     39.38 o
 -13  17   9       57.25       67.66     21.22 o
 -12  17   9       19.47       -3.11     17.50 o
 -11  17   9      117.62      109.20     15.76 o
 -10  17   9      120.33      121.59     15.45 o
  -9  17   9      225.87      221.29     16.73 o
  -8  17   9      121.98      150.96     19.08 o
  -7  17   9      133.48      123.88     14.02 o
  -6  17   9       83.60       90.44     12.38 o
  -5  17   9      233.03      236.60     14.43 o
  -4  17   9      658.34      687.23     21.92 o
  -3  17   9       50.56       62.39     10.04 o
  -2  17   9       64.46       63.80      6.96 o
  -1  17   9      163.69      137.03      8.70 o
   0  17   9      565.32      597.50     15.25 o
   1  17   9        0.27       -1.01      6.45 o
   2  17   9       19.87       23.18      6.98 o
   3  17   9       25.93       26.06      9.03 o
   4  17   9       41.63       43.06     10.10 o
   5  17   9       17.92       12.73     12.03 o
   6  17   9     3737.32     3546.31     71.55 o
   7  17   9        6.90        3.25     13.49 o
   8  17   9     2631.97     2587.78     57.55 o
   9  17   9        0.12        1.08     13.79 o
  10  17   9        0.11       -8.80     14.14 o
  11  17   9       45.81       28.18     20.73 o
  12  17   9       29.97       55.61     22.47 o
 -13  18   9     1687.01     1977.29     59.54 o
 -12  18   9       65.64       55.67     20.17 o
 -11  18   9     1100.26     1102.20     33.66 o
 -10  18   9       38.36       50.63     14.33 o
  -9  18   9     2231.93     2130.48     48.56 o
  -8  18   9      398.94      334.37     19.20 o
  -7  18   9     2010.02     2269.92     49.25 o
  -6  18   9      411.13      384.63     18.21 o
  -5  18   9     3065.58     3366.89     65.72 o
  -4  18   9        1.21        3.54     10.12 o
  -3  18   9     6150.30     6418.32    102.03 o
  -2  18   9       22.51        5.53      6.87 o
  -1  18   9     6718.92     7618.41    109.36 o
   0  18   9       46.47       49.49      7.61 o
   1  18   9      687.55      726.98     17.47 o
   2  18   9       67.76       37.60      7.61 o
   3  18   9      254.67      258.55     13.47 o
   4  18   9       54.29       59.86     10.16 o
   5  18   9     3114.18     3123.98     64.11 o
   6  18   9      514.44      507.49     25.92 o
   7  18   9     1018.49     1042.95     32.32 o
   8  18   9       28.30       28.43     16.20 o
   9  18   9      650.56      651.33     27.89 o
  10  18   9      118.16      107.66     17.46 o
  11  18   9       38.53       -2.15     19.26 o
  12  18   9      143.91      208.99     25.92 o
 -13  19   9        3.31       12.45     19.45 o
 -12  19   9        1.66      -17.50     17.50 o
 -11  19   9        3.00        3.61     17.79 o
 -10  19   9      535.08      649.64     26.67 o
  -9  19   9       50.68       58.33     14.02 o
  -8  19   9      895.99      746.77     26.27 o
  -7  19   9        4.54       20.20     12.03 o
  -6  19   9      353.15      318.45     17.46 o
  -5  19   9       78.39       86.23     12.38 o
  -4  19   9      427.78      426.91     19.44 o
  -3  19   9       23.16       31.74     11.39 o
  -2  19   9       17.39       83.20      9.33 o
  -1  19   9      425.41      410.30     20.82 o
   0  19   9       25.98       31.64      7.61 o
   1  19   9        1.18       -7.07      7.07 o
   2  19   9      223.81      218.20     10.86 o
   3  19   9      377.78      372.96     15.77 o
   4  19   9      948.70     1086.00     33.48 o
   5  19   9      145.95      144.42     15.11 o
   6  19   9        3.78       11.51     13.49 o
   7  19   9      350.25      306.95     20.44 o
   8  19   9      647.45      722.01     28.98 o
   9  19   9        5.67       12.41     17.28 o
  10  19   9       42.93       43.69     17.13 o
  11  19   9       68.46       79.17     31.31 o
 -13  20   9      291.13      258.66     26.21 o
 -12  20   9      162.31      124.09     22.47 o
 -11  20   9      260.93      270.12     25.41 o
 -10  20   9      692.93      676.18     28.44 o
  -9  20   9       57.16       41.03     14.14 o
  -8  20   9      118.89      158.42     15.92 o
  -7  20   9      526.90      512.63     22.30 o
  -6  20   9      573.07      480.27     20.66 o
  -5  20   9      159.55      134.17     13.49 o
  -4  20   9     1611.49     1540.47     37.26 o
  -3  20   9       21.35       44.47     16.92 o
  -2  20   9     2609.42     2686.17     54.39 o
  -1  20   9      857.63      805.58     20.45 o
   0  20   9       10.26       -7.21      8.33 o
   1  20   9     1006.64     1002.45     21.90 o
   2  20   9      209.97      153.61     10.38 o
   3  20   9      188.94      164.02     14.14 o
   4  20   9       70.66       75.85     13.63 o
   5  20   9       71.31       53.45     13.16 o
   6  20   9      455.61      491.48     23.76 o
   7  20   9     1436.45     1383.22     38.57 o
   8  20   9      675.61      699.20     28.80 o
   9  20   9      844.33      787.88     31.07 o
  10  20   9       98.46       82.89     18.31 o
  11  20   9        0.00        0.09     27.06 o
 -12  21   9       69.39       52.99     20.28 o
 -11  21   9     1593.02     1618.62     52.85 o
 -10  21   9      144.42      154.79     17.82 o
  -9  21   9      473.03      599.66     25.15 o
  -8  21   9      185.78      132.78     16.02 o
  -7  21   9      501.05      482.74     27.33 o
  -6  21   9      155.37      129.68     14.33 o
  -5  21   9       12.80       29.34     12.79 o
  -4  21   9       66.34       69.50     12.75 o
  -3  21   9       57.13       79.42     13.29 o
  -2  21   9        9.75       58.23     20.22 o
  -1  21   9      356.69      408.92     16.58 o
   0  21   9       46.07       51.46      8.73 o
   1  21   9     3627.39     4071.09     62.97 o
   2  21   9       65.22       87.23      9.30 o
   3  21   9      420.48      454.62     20.48 o
   4  21   9       89.20       93.49     13.49 o
   5  21   9      137.80      160.37     16.02 o
   6  21   9       53.20       44.63     15.11 o
   7  21   9      564.86      618.94     27.21 o
   8  21   9       90.17       91.47     17.13 o
   9  21   9      237.55      250.86     21.05 o
  10  21   9       90.19       56.13     18.13 o
  11  21   9       94.59       57.27     20.83 o
 -12  22   9       53.03       76.41     23.89 o
 -11  22   9        4.02       24.45     19.52 o
 -10  22   9      146.24      134.48     17.53 o
  -9  22   9      102.96      118.62     16.56 o
  -8  22   9      282.94      230.73     18.72 o
  -7  22   9       18.87       -3.51     12.38 o
  -6  22   9       22.98       21.88     12.38 o
  -5  22   9       76.68       33.05     12.78 o
  -4  22   9     2018.63     1842.71     42.75 o
  -3  22   9     1055.29      987.92     35.38 o
  -2  22   9    17591.73    18011.20    304.79 o
  -1  22   9       33.18       26.25      9.97 o
   0  22   9     5210.81     5490.95     81.99 o
   1  22   9        3.13       16.97      8.49 o
   2  22   9      139.44      178.91     12.57 o
   3  22   9      166.51      123.75     15.84 o
   4  22   9     3226.14     2951.28     61.96 o
   5  22   9      117.46       85.01     14.75 o
   6  22   9      114.85      155.71     18.00 o
   7  22   9       13.47       -0.57     14.93 o
   8  22   9      226.17      255.10     21.05 o
   9  22   9        9.44       14.08     16.38 o
  10  22   9      130.24      179.54     20.85 o
 -12  23   9       54.76       79.12     21.51 o
 -11  23   9      101.29      120.55     27.24 o
 -10  23   9      279.56      188.20     23.37 o
  -9  23   9       33.00       23.62     14.45 o
  -8  23   9      184.42      147.93     16.37 o
  -7  23   9       37.60       40.23     13.85 o
  -6  23   9       25.48       11.28     12.58 o
  -5  23   9       87.45       76.37     13.85 o
  -4  23   9      978.49      990.38     29.68 o
  -3  23   9      643.47      583.79     28.14 o
  -2  23   9      323.27      367.88     28.05 o
  -1  23   9        2.88       -7.17      9.32 o
   0  23   9        1.00       11.09     11.14 o
   1  23   9      464.28      459.49     16.38 o
   2  23   9       23.85       29.29     12.38 o
   3  23   9      103.80      124.82     14.81 o
   4  23   9       82.52       59.95     13.91 o
   5  23   9      124.67      151.82     16.37 o
   6  23   9      146.04      130.70     18.36 o
   7  23   9      298.17      307.28     21.55 o
   8  23   9      862.73      847.78     32.19 o
   9  23   9       76.81       80.53     18.65 o
  10  23   9      325.71      310.19     24.20 o
 -11  24   9        2.57      -18.60     18.98 o
 -10  24   9        2.24       -3.38     18.42 o
  -9  24   9      137.35      180.58     18.39 o
  -8  24   9        2.79       -0.39     13.63 o
  -7  24   9      271.21      253.01     18.53 o
  -6  24   9       69.66       51.22     14.02 o
  -5  24   9      735.49      695.11     25.38 o
  -4  24   9      150.04      153.07     15.03 o
  -3  24   9      324.14      364.88     22.95 o
  -2  24   9        2.19       29.92     14.76 o
  -1  24   9       19.73       38.16     14.40 o
[truncated: 503,430 more chars]
